# Supplementary material for: 1399 H&E-stained sentinel lymph node sections of breast cancer patients: the CAMELYON dataset
Source: Gigascience. 2018 May 31;7(6):giy065. doi: 10.1093/gigascience/giy065 (PMC6007545; doi:10.1093/gigascience/giy065)
Supplement: Supplement Files [file giy065_supplement_files.zip]

Archive with 11 entries (11 files):
- diagmedlinestrings.bib
- example-grid-100x100pt.png
- example-image.png
- fvextra.sty
- gigascience-logo.pdf
- main.bbl
- minted.sty
- oup-contemporary.cls
- oup.pdf
- urls.bib
- vancouver-authoryear.bst
