# Supplementary material for: 1399 H&E-stained sentinel lymph node sections of breast cancer patients: the CAMELYON dataset
Source: Gigascience. 2018 May 31;7(6):giy065. doi: 10.1093/gigascience/giy065 (PMC6007545; doi:10.1093/gigascience/giy065)
Supplement: Supplement Files [file giy065_supplement_files.zip › diagmedlinestrings.bib]

% This file was created with JabRef 2.10.
% Encoding: UTF8


@String { _AACN_Advanced_Critical_Care_                                                                                                                                  = {AACN Advanced Critical Care} }
@String { _Abdominal_Imaging_                                                                                                                                            = {Abdom Imaging} }
@String { _Academic_Emergency_Medicine_                                                                                                                                  = {Acad Emerg Med} }
@String { _Academic_Medicine_                                                                                                                                            = {Acad Med} }
@String { _Academic_Radiology_                                                                                                                                           = {Acad Radiol} }
@String { _Accident_Analysis_and_Prevention_                                                                                                                             = {Accid Anal Prev} }
@String { _ACM_Computing_Surveys_                                                                                                                                        = {ACM Comput Surv} }
@String { _ACM_Transactions_on_Graphics_                                                                                                                                 = {ACM Trans Graph} }
@String { _ACM_Transactions_on_Information_Systems_                                                                                                                      = {ACM Transactions on Information Systems} }
@String { _ACM_Transactions_on_Mathematical_Software_                                                                                                                    = {ACM Transactions on Mathematical Software} }
@String { _Acoustics_Research_Letters_Online_                                                                                                                            = {Acoustics Research Letters Online} }
@String { _ACP_Journal_Club_                                                                                                                                             = {ACP J Club} }
@String { _ACS_Chemical_Neuroscience_                                                                                                                                    = {ACS Chem Neurosci} }
@String { _Acta_Anaesthesiologica_Belgica_                                                                                                                               = {Acta Anaesthesiol Belg} }
@String { _Acta_Anaesthesiologica_Scandinavica_                                                                                                                          = {Acta Anaesthesiol Scand} }
@String { _Acta_Anaesthesiologica_Scandinavica_Supplementum_                                                                                                             = {Acta Anaesthesiol Scand Suppl} }
@String { _Acta_Anatomica_                                                                                                                                               = {Acta Anat (Basel)} }
@String { _Acta_Bio-Medica_de_L_Ateneo_Parmense_                                                                                                                         = {Acta Biomed Ateneo Parmense} }
@String { _Acta_Biochimica_Polonica_                                                                                                                                     = {Acta Biochim Pol} }
@String { _Acta_Biologica_Hungarica_                                                                                                                                     = {Acta Biol Hung} }
@String { _Acta_Biomaterialia_                                                                                                                                           = {Acta Biomater} }
@String { _Acta_Biotheoretica_                                                                                                                                           = {Acta Biotheor} }
@String { _Acta_Cardiologica_                                                                                                                                            = {Acta Cardiol} }
@String { _Acta_Chemica_Scandinavica_                                                                                                                                    = {Acta Chem Scand} }
@String { _Acta_Chirurgiae_Plasticae_                                                                                                                                    = {Acta Chir Plast} }
@String { _Acta_Chirurgica_Belgica_                                                                                                                                      = {Acta Chir Belg} }
@String { _Acta_Chirurgica_Hungarica_                                                                                                                                    = {Acta Chir Hung} }
@String { _Acta_Chirurgica_Iugoslavica_                                                                                                                                  = {Acta Chir Iugosl} }
@String { _Acta_Cientifica_Venezolana_                                                                                                                                   = {Acta Cient Venez} }
@String { _Acta_Clinica_Belgica_                                                                                                                                         = {Acta Clin Belg} }
@String { _Acta_Clinica_Belgica_Supplementum_                                                                                                                            = {Acta Clin Belg Suppl} }
@String { _Acta_Crystallographica_Section_A_Foundations_of_Crystallography_                                                                                              = {Acta Crystallogr A} }
@String { _Acta_Crystallographica_Section_B_Structural_Science_                                                                                                          = {Acta Crystallogr B} }
@String { _Acta_Crystallographica_Section_C_Crystal_Structure_Communications_                                                                                            = {Acta Crystallogr C} }
@String { _Acta_Cytologica_                                                                                                                                              = {Acta Cytol} }
@String { _Acta_Dermato-Venereologica_                                                                                                                                   = {Acta Derm Venereol} }
@String { _Acta_Dermato-Venereologica_Supplementum_                                                                                                                      = {Acta Derm Venereol Suppl (Stockh)} }
@String { _Acta_Diabetologica_                                                                                                                                           = {Acta Diabetol} }
@String { _Acta_Europaea_Fertilitatis_                                                                                                                                   = {Acta Eur Fertil} }
@String { _Acta_Gastroenterologica_Belgica_                                                                                                                              = {Acta Gastroenterol Belg} }
@String { _Acta_Gastroenterologica_Latinoamericana_                                                                                                                      = {Acta Gastroenterol Latinoam} }
@String { _Acta_Geneticae_Medicae_et_Gemellologiae_                                                                                                                      = {Acta Genet Med Gemellol (Roma)} }
@String { _Acta_Haematologica_                                                                                                                                           = {Acta Haematol} }
@String { _Acta_Histochemica_                                                                                                                                            = {Acta Histochem} }
@String { _Acta_Histochemica_Supplementband_                                                                                                                             = {Acta Histochem Suppl} }
@String { _Acta_Leprologica_                                                                                                                                             = {Acta Leprol} }
@String { _Acta_Medica_Austriaca_                                                                                                                                        = {Acta Med Austriaca} }
@String { _Acta_Medica_Croatica_                                                                                                                                         = {Acta Med Croatica} }
@String { _Acta_Medica_Hradec_Kralove_                                                                                                                                   = {Acta Medica (Hradec Kralove)} }
@String { _Acta_Medica_Hradec_Kralove_Supplementum_                                                                                                                      = {Acta Medica (Hradec Kralove) Suppl} }
@String { _Acta_Medica_Okayama_                                                                                                                                          = {Acta Med Okayama} }
@String { _Acta_Medica_Portuguesa_                                                                                                                                       = {Acta Med Port} }
@String { _Acta_Microbiologica_Bulgarica_                                                                                                                                = {Acta Microbiol Bulg} }
@String { _Acta_Microbiologica_et_Immunologica_Hungarica_                                                                                                                = {Acta Microbiol Immunol Hung} }
@String { _Acta_Microbiologica_Polonica_                                                                                                                                 = {Acta Microbiol Pol} }
@String { _Acta_Neurobiologiae_Experimentalis_                                                                                                                           = {Acta Neurobiol Exp (Warsz)} }
@String { _Acta_Neurochirurgica_                                                                                                                                         = {Acta Neurochir (Wien)} }
@String { _Acta_Neurochirurgica_Supplementum_                                                                                                                            = {Acta Neurochir Suppl (Wien)} }
@String { _Acta_Neurologica_Belgica_                                                                                                                                     = {Acta Neurol Belg} }
@String { _Acta_Neurologica_Scandinavica_                                                                                                                                = {Acta Neurol Scand} }
@String { _Acta_Neurologica_Scandinavica_Supplementum_                                                                                                                   = {Acta Neurol Scand Suppl} }
@String { _Acta_Neuropathologica_                                                                                                                                        = {Acta Neuropathol (Berl)} }
@String { _Acta_Neuropsychiatrica_                                                                                                                                       = {Acta Neuropsychiatrica} }
@String { _Acta_Obstetricia_et_Gynecologica_Scandinavica_                                                                                                                = {Acta Obstet Gynecol Scand} }
@String { _Acta_Obstetricia_et_Gynecologica_Scandinavica_Supplement_                                                                                                     = {Acta Obstet Gynecol Scand Suppl} }
@String { _Acta_Odontologica_Scandinavica_                                                                                                                               = {Acta Odontol Scand} }
@String { _Acta_Oncologica_                                                                                                                                              = {Acta Oncol} }
@String { _Acta_Ophthalmologica_                                                                                                                                         = {Acta Ophthalmol} }
@String { _Acta_Ophthalmologica_Scandinavica_                                                                                                                            = {Acta Ophthalmol Scand} }
@String { _Acta_Ophthalmologica_Scandinavica_Supplement_                                                                                                                 = {Acta Ophthalmol Scand Suppl} }
@String { _Acta_Orthopaedica_Belgica_                                                                                                                                    = {Acta Orthop Belg} }
@String { _Acta_Orthopaedica_et_Traumatologica_Turcica_                                                                                                                  = {Acta Orthop Traumatol Turc} }
@String { _Acta_Orthopaedica_Scandinavica_                                                                                                                               = {Acta Orthop Scand} }
@String { _Acta_Orthopaedica_Scandinavica_Supplementum_                                                                                                                  = {Acta Orthop Scand Suppl} }
@String { _Acta_Oto-Laryngologica_                                                                                                                                       = {Acta Otolaryngol (Stockh)} }
@String { _Acta_Oto-Laryngologica_Supplement_                                                                                                                            = {Acta Otolaryngol Suppl (Stockh)} }
@String { _Acta_Oto-Rhino-Laryngologica_Belgica_                                                                                                                         = {Acta Otorhinolaryngol Belg} }
@String { _Acta_Otorhinolaryngologica_Italica_                                                                                                                           = {Acta Otorhinolaryngol Ital} }
@String { _Acta_Otorrinolaringologica_Espanola_                                                                                                                          = {Acta Otorrinolaringol Esp} }
@String { _Acta_Paediatrica_                                                                                                                                             = {Acta Paediatr} }
@String { _Acta_Paediatrica_Japonica_                                                                                                                                    = {Acta Paediatr Jpn} }
@String { _Acta_Paediatrica_Supplement_                                                                                                                                  = {Acta Paediatr Suppl} }
@String { _Acta_Pharmaceutica_Hungarica_                                                                                                                                 = {Acta Pharm Hung} }
@String { _Acta_Physiologica_et_Pharmacologica_Bulgarica_                                                                                                                = {Acta Physiol Pharmacol Bulg} }
@String { _Acta_Physiologica_Hungarica_                                                                                                                                  = {Acta Physiol Hung} }
@String { _Acta_Physiologica_Pharmacologica_et_Therapeutica_Latinoamericana_                                                                                             = {Acta Physiol Pharmacol Ther Latinoam} }
@String { _Acta_Physiologica_Scandinavica_                                                                                                                               = {Acta Physiol Scand} }
@String { _Acta_Physiologica_Scandinavica_Supplementum_                                                                                                                  = {Acta Physiol Scand Suppl} }
@String { _Acta_Poloniae_Pharmaceutica_                                                                                                                                  = {Acta Pol Pharm} }
@String { _Acta_Psychiatrica_Scandinavica_                                                                                                                               = {Acta Psychiatr Scand} }
@String { _Acta_Psychiatrica_Scandinavica_Supplementum_                                                                                                                  = {Acta Psychiatr Scand Suppl} }
@String { _Acta_Psychologica_                                                                                                                                            = {Acta Psychol (Amst)} }
@String { _Acta_Radiologica_                                                                                                                                             = {Acta Radiol} }
@String { _Acta_Radiologica_Supplementum_                                                                                                                                = {Acta Radiol Suppl} }
@String { _Acta_Stomatologica_Belgica_                                                                                                                                   = {Acta Stomatol Belg} }
@String { _Acta_Tropica_                                                                                                                                                 = {Acta Trop} }
@String { _Acta_Universitatis_Carolinae_Medica_                                                                                                                          = {Acta Univ Carol [Med] (Praha)} }
@String { _Acta_Universitatis_Carolinae_Medica_Monographia_                                                                                                              = {Acta Univ Carol Med Monogr} }
@String { _Acta_Universitatis_Palackianae_Olomucensis_Facultatis_Medicae_                                                                                                = {Acta Univ Palacki Olomuc Fac Med} }
@String { _Acta_Urologica_Belgica_                                                                                                                                       = {Acta Urol Belg} }
@String { _Acta_Veterinaria_Hungarica_                                                                                                                                   = {Acta Vet Hung} }
@String { _Acta_Veterinaria_Scandinavica_                                                                                                                                = {Acta Vet Scand} }
@String { _Acta_Veterinaria_Scandinavica_Supplement_                                                                                                                     = {Acta Vet Scand Suppl} }
@String { _Acta_Virologica_                                                                                                                                              = {Acta Virol} }
@String { _Actas_Urologicas_Espanolas_                                                                                                                                   = {Actas Urol Esp} }
@String { _Acupuncture_and_Electro-Therapeutics_Research_                                                                                                                = {Acupunct Electrother Res} }
@String { _Acustica_                                                                                                                                                     = {Acustica} }
@String { _Addiction_                                                                                                                                                    = {Addiction} }
@String { _Addictive_Behaviors_                                                                                                                                          = {Addict Behav} }
@String { _Administration_and_Policy_in_Mental_Health_                                                                                                                   = {Adm Policy Ment Health} }
@String { _Adolescence_                                                                                                                                                  = {Adolescence} }
@String { _Advanced_Drug_Delivery_Reviews_                                                                                                                               = {Adv Drug Deliv Rev} }
@String { _Advances_and_Technical_Standards_in_Neurosurgery_                                                                                                             = {Adv Tech Stand Neurosurg} }
@String { _Advances_in_Anatomy_Embryology_and_Cell_Biology_                                                                                                              = {Adv Anat Embryol Cell Biol} }
@String { _Advances_in_Applied_Microbiology_                                                                                                                             = {Adv Appl Microbiol} }
@String { _Advances_in_Biochemical_EngineeringBiotechnology_                                                                                                             = {Adv Biochem Eng Biotechnol} }
@String { _Advances_in_Biochemical_Psychopharmacology_                                                                                                                   = {Adv Biochem Psychopharmacol} }
@String { _Advances_in_Biophysics_                                                                                                                                       = {Adv Biophys} }
@String { _Advances_in_Cancer_Research_                                                                                                                                  = {Adv Cancer Res} }
@String { _Advances_in_Carbohydrate_Chemistry_and_Biochemistry_                                                                                                          = {Adv Carbohydr Chem Biochem} }
@String { _Advances_in_Cardiac_Surgery_                                                                                                                                  = {Adv Card Surg} }
@String { _Advances_in_Cardiology_                                                                                                                                       = {Adv Cardiol} }
@String { _Advances_in_Child_Development_and_Behavior_                                                                                                                   = {Adv Child Dev Behav} }
@String { _Advances_in_Chromatography_                                                                                                                                   = {Adv Chromatogr} }
@String { _Advances_in_Clinical_Chemistry_                                                                                                                               = {Adv Clin Chem} }
@String { _Advances_in_Colloid_and_Interface_Science_                                                                                                                    = {Adv Colloid Interface Sci} }
@String { _Advances_in_Computational_Intelligence_                                                                                                                       = {Adv Comput Intell} }
@String { _Advances_in_Contraception_                                                                                                                                    = {Adv Contracept} }
@String { _Advances_in_Dermatology_                                                                                                                                      = {Adv Dermatol} }
@String { _Advances_in_Enzyme_Regulation_                                                                                                                                = {Adv Enzyme Regul} }
@String { _Advances_in_Enzymology_and_Related_Areas_of_Molecular_Biology_                                                                                                = {Adv Enzymol Relat Areas Mol Biol} }
@String { _Advances_in_Experimental_Medicine_and_Biology_                                                                                                                = {Adv Exp Med Biol} }
@String { _Advances_in_Food_and_Nutrition_Research_                                                                                                                      = {Adv Food Nutr Res} }
@String { _Advances_in_Genetics_                                                                                                                                         = {Adv Genet} }
@String { _Advances_in_Human_Genetics_                                                                                                                                   = {Adv Hum Genet} }
@String { _Advances_in_Immunology_                                                                                                                                       = {Adv Immunol} }
@String { _Advances_in_Inorganic_Biochemistry_                                                                                                                           = {Adv Inorg Biochem} }
@String { _Advances_in_Internal_Medicine_                                                                                                                                = {Adv Intern Med} }
@String { _Advances_in_Lipid_Research_                                                                                                                                   = {Adv Lipid Res} }
@String { _Advances_in_Microbial_Physiology_                                                                                                                             = {Adv Microb Physiol} }
@String { _Advances_in_Nephrology_From_the_Necker_Hospital_                                                                                                              = {Adv Nephrol Necker Hosp} }
@String { _Advances_in_Neurology_                                                                                                                                        = {Adv Neurol} }
@String { _Advances_in_Nutritional_Research_                                                                                                                             = {Adv Nutr Res} }
@String { _Advances_in_Operative_Orthopaedics_                                                                                                                           = {Adv Oper Orthop} }
@String { _Advances_in_Oto-Rhino-Laryngology_                                                                                                                            = {Adv Otorhinolaryngol} }
@String { _Advances_in_Parasitology_                                                                                                                                     = {Adv Parasitol} }
@String { _Advances_in_Pediatric_Infectious_Diseases_                                                                                                                    = {Adv Pediatr Infect Dis} }
@String { _Advances_in_Pediatrics_                                                                                                                                       = {Adv Pediatr} }
@String { _Advances_in_Peritoneal_Dialysis_                                                                                                                              = {Adv Perit Dial} }
@String { _Advances_in_Pharmacology_                                                                                                                                     = {Adv Pharmacol} }
@String { _Advances_in_Prostaglandin_Thromboxane_and_Leukotriene_Research_                                                                                               = {Adv Prostaglandin Thromboxane Leukot Res} }
@String { _Advances_in_Protein_Chemistry_                                                                                                                                = {Adv Protein Chem} }
@String { _Advances_in_Psychosomatic_Medicine_                                                                                                                           = {Adv Psychosom Med} }
@String { _Advances_in_Renal_Replacement_Therapy_                                                                                                                        = {Adv Ren Replace Ther} }
@String { _Advances_in_Second_Messenger_and_Phosphoprotein_Research_                                                                                                     = {Adv Second Messenger Phosphoprotein Res} }
@String { _Advances_in_Surgery_St_Louis_Mo_                                                                                                                              = {Adv Surg} }
@String { _Advances_in_Veterinary_Medicine_                                                                                                                              = {Adv Vet Med} }
@String { _Advances_in_Virus_Research_                                                                                                                                   = {Adv Virus Res} }
@String { _Adverse_Drug_Reactions_and_Toxicological_Reviews_                                                                                                             = {Adverse Drug React Toxicol Rev} }
@String { _Aesthetic_Plastic_Surgery_                                                                                                                                    = {Aesthetic Plast Surg} }
@String { _African_Health_Sciences_                                                                                                                                      = {Afr Health Sci} }
@String { _African_Journal_of_Medicine_and_Medical_Sciences_                                                                                                             = {Afr J Med Med Sci} }
@String { _Age_and_Ageing_                                                                                                                                               = {Age Ageing} }
@String { _Agents_and_Actions_Supplements_                                                                                                                               = {Agents Actions Suppl} }
@String { _Aging_                                                                                                                                                        = {Aging (Milano)} }
@String { _AIDS_                                                                                                                                                         = {AIDS} }
@String { _AIDS_Care_                                                                                                                                                    = {AIDS Care} }
@String { _AIDS_Clinical_Review_                                                                                                                                         = {AIDS Clin Rev} }
@String { _AIDS_Education_and_Prevention_                                                                                                                                = {AIDS Educ Prev} }
@String { _AIDS_Research_and_Human_Retroviruses_                                                                                                                         = {AIDS Res Hum Retroviruses} }
@String { _Aktuelle_Radiologie_                                                                                                                                          = {Aktuelle Radiol} }
@String { _Akusherstvo_I_Ginekologiia_                                                                                                                                   = {Akush Ginekol (Sofiia)} }
@String { _Alaska_Medicine_                                                                                                                                              = {Alaska Med} }
@String { _Alcohol_                                                                                                                                                      = {Alcohol} }
@String { _Alcohol_and_Alcoholism_                                                                                                                                       = {Alcohol Alcohol} }
@String { _Alcohol_and_Alcoholism_Supplement_                                                                                                                            = {Alcohol Alcohol Suppl} }
@String { _Alcohol_Health_and_Research_World_                                                                                                                            = {Alcohol Health Res World} }
@String { _Alcoholism_Clinical_and_Experimental_Research_                                                                                                                = {Alcohol Clin Exp Res} }
@String { _Algorithmica_                                                                                                                                                 = {Algorithmica} }
@String { _Alimentary_Pharmacology_and_Therapeutics_                                                                                                                     = {Aliment Pharmacol Ther} }
@String { _Allergie_et_Immunologie_                                                                                                                                      = {Allerg Immunol (Paris)} }
@String { _Allergologia_et_Immunopathologia_                                                                                                                             = {Allergol Immunopathol (Madr)} }
@String { _Allergy_                                                                                                                                                      = {Allergy} }
@String { _Allergy_and_Asthma_Proceedings_                                                                                                                               = {Allergy Asthma Proc} }
@String { _Alternative_Therapies_in_Health_and_Medicine_                                                                                                                 = {Altern Ther Health Med} }
@String { _Alzheimer_Disease_and_Associated_Disorders_                                                                                                                   = {Alzheimer Dis Assoc Disord} }
@String { _American_Annals_of_the_Deaf_                                                                                                                                  = {Am Ann Deaf} }
@String { _American_Association_of_Physicists_in_Medicine_                                                                                                               = {American Association of Physicists in Medicine} }
@String { _American_Family_Physician_                                                                                                                                    = {Am Fam Physician} }
@String { _American_Heart_Journal_                                                                                                                                       = {Am Heart J} }
@String { _American_Indian_and_Alaska_Native_Mental_Health_Research_                                                                                                     = {Am Indian Alsk Native Ment Health Res} }
@String { _American_Indian_and_Alaska_Native_Mental_Health_Research_Monograph_Series_                                                                                    = {Am Indian Alsk Native Ment Health Res Monogr Ser} }
@String { _American_Industrial_Hygiene_Association_Journal_                                                                                                              = {Am Ind Hyg Assoc J} }
@String { _American_Journal_of_Cardiac_Imaging_                                                                                                                          = {Am J Card Imaging} }
@String { _American_Journal_of_Cardiology_                                                                                                                               = {Am J Cardiol} }
@String { _American_Journal_of_Cardiovascular_Pathology_                                                                                                                 = {Am J Cardiovasc Pathol} }
@String { _American_Journal_of_Chinese_Medicine_                                                                                                                         = {Am J Chin Med} }
@String { _American_Journal_of_Clinical_Hypnosis_                                                                                                                        = {Am J Clin Hypn} }
@String { _American_Journal_of_Clinical_Nutrition_                                                                                                                       = {Am J Clin Nutr} }
@String { _American_Journal_of_Clinical_Oncology_                                                                                                                        = {Am J Clin Oncol} }
@String { _American_Journal_of_Clinical_Pathology_                                                                                                                       = {Am J Clin Pathol} }
@String { _American_Journal_of_Community_Psychology_                                                                                                                     = {Am J Community Psychol} }
@String { _American_Journal_of_Contact_Dermatitis_                                                                                                                       = {Am J Contact Dermat} }
@String { _American_Journal_of_Critical_Care_                                                                                                                            = {Am J Crit Care} }
@String { _American_Journal_of_Dermatopathology_                                                                                                                         = {Am J Dermatopathol} }
@String { _American_Journal_of_Drug_and_Alcohol_Abuse_                                                                                                                   = {Am J Drug Alcohol Abuse} }
@String { _American_Journal_of_Emergency_Medicine_                                                                                                                       = {Am J Emerg Med} }
@String { _American_Journal_of_Epidemiology_                                                                                                                             = {Am J Epidemiol} }
@String { _American_Journal_of_Forensic_Medicine_and_Pathology_                                                                                                          = {Am J Forensic Med Pathol} }
@String { _American_Journal_of_Gastroenterology_                                                                                                                         = {Am J Gastroenterol} }
@String { _American_Journal_of_Geriatric_Psychiatry_                                                                                                                     = {Am J Geriatr Psychiatry} }
@String { _American_Journal_of_Hand_Surgery_                                                                                                                             = {Am J Hand Surg} }
@String { _American_Journal_of_Health-System_Pharmacy_                                                                                                                   = {Am J Health Syst Pharm} }
@String { _American_Journal_of_Hematology_                                                                                                                               = {Am J Hematol} }
@String { _American_Journal_of_Human_Genetics_                                                                                                                           = {Am J Hum Genet} }
@String { _American_Journal_of_Hypertension_                                                                                                                             = {Am J Hypertens} }
@String { _American_Journal_of_Industrial_Medicine_                                                                                                                      = {Am J Ind Med} }
@String { _American_Journal_of_Infection_Control_                                                                                                                        = {Am J Infect Control} }
@String { _American_Journal_of_Kidney_Diseases_                                                                                                                          = {Am J Kidney Dis} }
@String { _American_Journal_of_Knee_Surgery_                                                                                                                             = {Am J Knee Surg} }
@String { _American_Journal_of_Law_and_Medicine_                                                                                                                         = {Am J Law Med} }
@String { _American_Journal_of_Medical_Genetics_                                                                                                                         = {Am J Med Genet} }
@String { _American_Journal_of_Medical_Genetics_Part_A_                                                                                                                  = {Am J Med Genet A} }
@String { _American_Journal_of_Medical_Genetics_Part_B_                                                                                                                  = {Am J Med Genet B} }
@String { _American_Journal_of_Medical_Genetics_Supplement_                                                                                                              = {Am J Med Genet Suppl} }
@String { _American_Journal_of_Medical_Quality_                                                                                                                          = {Am J Med Qual} }
@String { _American_Journal_of_Medicine_                                                                                                                                 = {Am J Med} }
@String { _American_Journal_of_Mental_Retardation_                                                                                                                       = {Am J Ment Retard} }
@String { _American_Journal_of_Nephrology_                                                                                                                               = {Am J Nephrol} }
@String { _American_Journal_of_Neuroradiology_                                                                                                                           = {AJNR Am J Neuroradiol} }
@String { _American_Journal_of_Nursing_                                                                                                                                  = {Am J Nurs} }
@String { _American_Journal_of_Obstetrics_and_Gynecology_                                                                                                                = {Am J Obstet Gynecol} }
@String { _American_Journal_of_Occupational_Therapy_                                                                                                                     = {Am J Occup Ther} }
@String { _American_Journal_of_Ophthalmology_                                                                                                                            = {Am J Ophthalmol} }
@String { _American_Journal_of_Orthodontics_and_Dentofacial_Orthopedics_                                                                                                 = {Am J Orthod Dentofacial Orthop} }
@String { _American_Journal_of_Orthopedics_                                                                                                                              = {Am J Orthop} }
@String { _American_Journal_of_Orthopsychiatry_                                                                                                                          = {Am J Orthopsychiatry} }
@String { _American_Journal_of_Otolaryngology_                                                                                                                           = {Am J Otolaryngol} }
@String { _American_Journal_of_Otology_                                                                                                                                  = {Am J Otol} }
@String { _American_Journal_of_Pathology_                                                                                                                                = {Am J Pathol} }
@String { _American_Journal_of_Perinatology_                                                                                                                             = {Am J Perinatol} }
@String { _American_Journal_of_Physical_Anthropology_                                                                                                                    = {Am J Phys Anthropol} }
@String { _American_Journal_of_Physical_Medicine_and_Rehabilitation_                                                                                                     = {Am J Phys Med Rehabil} }
@String { _American_Journal_of_Physiology_                                                                                                                               = {Am J Physiol} }
@String { _American_Journal_of_Physiology_Cell_Physiology_                                                                                                               = {Am J Physiol Cell Physiol} }
@String { _American_Journal_of_Physiology_Endocrinology_and_Metabolism_                                                                                                  = {Am J Physiol Endocrinol Metab} }
@String { _American_Journal_of_Physiology_Heart_and_Circulatory_Physiology_                                                                                              = {Am J Physiol Heart Circ Physiol} }
@String { _American_Journal_of_Preventive_Medicine_                                                                                                                      = {Am J Prev Med} }
@String { _American_Journal_of_Primatology_                                                                                                                              = {Am J Primatol} }
@String { _American_Journal_of_Psychiatry_                                                                                                                               = {Am J Psychiatry} }
@String { _American_Journal_of_Psychoanalysis_                                                                                                                           = {Am J Psychoanal} }
@String { _American_Journal_of_Psychology_                                                                                                                               = {Am J Psychol} }
@String { _American_Journal_of_Psychotherapy_                                                                                                                            = {Am J Psychother} }
@String { _American_Journal_of_Public_Health_                                                                                                                            = {Am J Public Health} }
@String { _American_Journal_of_Reproductive_Immunology_                                                                                                                  = {Am J Reprod Immunol} }
@String { _American_Journal_of_Respiratory_and_Critical_Care_Medicine_                                                                                                   = {Am J Respir Crit Care Med} }
@String { _American_Journal_of_Respiratory_Cell_and_Molecular_Biology_                                                                                                   = {Am J Respir Cell Mol Biol} }
@String { _American_Journal_of_Rhinology_                                                                                                                                = {Am J Rhinol} }
@String { _American_Journal_of_Roentgenology_                                                                                                                            = {AJR Am J Roentgenol} }
@String { _American_Journal_of_Sports_Medicine_                                                                                                                          = {Am J Sports Med} }
@String { _American_Journal_of_Surgery_                                                                                                                                  = {Am J Surg} }
@String { _American_Journal_of_Surgical_Pathology_                                                                                                                       = {Am J Surg Pathol} }
@String { _American_Journal_of_the_Medical_Sciences_                                                                                                                     = {Am J Med Sci} }
@String { _American_Journal_of_Tropical_Medicine_and_Hygiene_                                                                                                            = {Am J Trop Med Hyg} }
@String { _American_Journal_of_Veterinary_Research_                                                                                                                      = {Am J Vet Res} }
@String { _American_Journal_on_Addictions_                                                                                                                               = {Am J Addict} }
@String { _American_Psychologist_                                                                                                                                        = {Am Psychol} }
@String { _American_Review_of_Respiratory_Disease_                                                                                                                       = {Am Rev Respir Dis} }
@String { _American_Statistician_                                                                                                                                        = {Am Stat} }
@String { _American_Surgeon_                                                                                                                                             = {Am Surg} }
@String { _American_Thoracic_Society_International_Conference_                                                                                                           = {American Thoracic Society International Conference} }
@String { _Anaesthesia_                                                                                                                                                  = {Anaesthesia} }
@String { _Anaesthesia_and_Intensive_Care_                                                                                                                               = {Anaesth Intensive Care} }
@String { _Anaesthesiologie_und_Reanimation_                                                                                                                             = {Anaesthesiol Reanim} }
@String { _Anaesthesist_                                                                                                                                                 = {Anaesthesist} }
@String { _Anais_Da_Academia_Brasileira_de_Ciencias_                                                                                                                     = {An Acad Bras Cienc} }
@String { _Anales_de_la_Real_Academia_Nacional_de_Medicina_                                                                                                              = {An R Acad Nac Med (Madr)} }
@String { _Anales_de_Medicina_Interna_                                                                                                                                   = {An Med Interna} }
@String { _Anales_Espanoles_de_Pediatria_                                                                                                                                = {An Esp Pediatr} }
@String { _Anales_Otorrinolaringologicos_Iberoamericanos_                                                                                                                = {An Otorrinolaringol Ibero Am} }
@String { _Analyst_                                                                                                                                                      = {Analyst} }
@String { _Analytical_and_Quantitative_Cytology_and_Histology_                                                                                                           = {Anal Quant Cytol Histol} }
@String { _Analytical_Biochemistry_                                                                                                                                      = {Anal Biochem} }
@String { _Analytical_Cellular_Pathology_                                                                                                                                = {Anal Cell Pathol} }
@String { _Analytical_Chemistry_                                                                                                                                         = {Anal Chem} }
@String { _Anasthesiologie_Intensivmedizin_Notfallmedizin_Schmerztherapie_                                                                                               = {Anasthesiol_Intensivmed_Notfallmed Schmerzther} }
@String { _Anatomia_Histologia_Embryologia_                                                                                                                              = {Anat Histol Embryol} }
@String { _Anatomical_Record_                                                                                                                                            = {Anat Rec} }
@String { _Anatomischer_Anzeiger_                                                                                                                                        = {Anat Anz} }
@String { _Anatomy_and_Embryology_                                                                                                                                       = {Anat Embryol (Berl)} }
@String { _Andrologia_                                                                                                                                                   = {Andrologia} }
@String { _Anesteziologiia_I_Reanimatologiia_                                                                                                                            = {Anesteziol Reanimatol} }
@String { _Anesthesia_and_Analgesia_                                                                                                                                     = {Anesth Analg} }
@String { _Anesthesiology_                                                                                                                                               = {Anesthesiology} }
@String { _Anesthesiology_Research_and_Practice_                                                                                                                         = {Anesthesiology Research and Practice} }
@String { _Angiogenesis_                                                                                                                                                 = {Angiogenesis} }
@String { _Angiology_                                                                                                                                                    = {Angiology} }
@String { _Angle_Orthodontist_                                                                                                                                           = {Angle Orthod} }
@String { _Animal_Genetics_                                                                                                                                              = {Anim Genet} }
@String { _Animal_Reproduction_Science_                                                                                                                                  = {Anim Reprod Sci} }
@String { _Annales_Academiae_Medicae_Stetinensis_                                                                                                                        = {Ann Acad Med Stetin} }
@String { _Annales_Chirurgiae_et_Gynaecologiae_                                                                                                                          = {Ann Chir Gynaecol} }
@String { _Annales_Chirurgiae_et_Gynaecologiae_Supplementum_                                                                                                             = {Ann Chir Gynaecol Suppl} }
@String { _Annales_D_Endocrinologie_                                                                                                                                     = {Ann Endocrinol (Paris)} }
@String { _Annales_D_Oto-Laryngologie_et_de_Chirurgie_Cervico-Faciale_                                                                                                   = {Ann Otolaryngol Chir Cervicofac} }
@String { _Annales_D_Urologie_                                                                                                                                           = {Ann Urol (Paris)} }
@String { _Annales_de_Biologie_Clinique_                                                                                                                                 = {Ann Biol Clin (Paris)} }
@String { _Annales_de_Cardiologie_et_D_Angeiologie_                                                                                                                      = {Ann Cardiol Angeiol (Paris)} }
@String { _Annales_de_Chirurgie_                                                                                                                                         = {Ann Chir} }
@String { _Annales_de_Chirurgie_de_la_Main_et_du_Membre_Superieur_                                                                                                       = {Ann Chir Main Memb Super} }
@String { _Annales_de_Chirurgie_Plastique_et_Esthetique_                                                                                                                 = {Ann Chir Plast Esthet} }
@String { _Annales_de_Dermatologie_et_de_Venereologie_                                                                                                                   = {Ann Dermatol Venereol} }
@String { _Annales_de_Genetique_                                                                                                                                         = {Ann Genet} }
@String { _Annales_de_Medecine_Interne_                                                                                                                                  = {Ann Med Interne (Paris)} }
@String { _Annales_de_Pathologie_                                                                                                                                        = {Ann Pathol} }
@String { _Annales_de_Radiologie_                                                                                                                                        = {Ann Radiol (Paris)} }
@String { _Annales_Francaises_D_Anesthesie_et_de_Reanimation_                                                                                                            = {Ann Fr Anesth Reanim} }
@String { _Annales_Pharmaceutiques_Francaises_                                                                                                                           = {Ann Pharm Fr} }
@String { _Annales_Universitatis_Mariae_Curie-Sklodowska_Sectio_D_Medicina_                                                                                              = {Ann Univ Mariae Curie Sklodowska [Med]} }
@String { _Annali_dell_Istituto_Superiore_di_Sanita_                                                                                                                     = {Ann Ist Super Sanita} }
@String { _Annali_di_Igiene_                                                                                                                                             = {Ann Ig} }
@String { _Annali_Italiani_di_Chirurgia_                                                                                                                                 = {Ann Ital Chir} }
@String { _Annali_Italiani_di_Medicina_Interna_                                                                                                                          = {Ann Ital Med Int} }
@String { _Annals_of_Allergy_Asthma_and_Immunology_                                                                                                                      = {Ann Allergy Asthma Immunol} }
@String { _Annals_of_Behavioral_Medicine_                                                                                                                                = {Ann Behav Med} }
@String { _Annals_of_Biomedical_Engineering_                                                                                                                             = {Ann Biomed Eng} }
@String { _Annals_of_Clinical_and_Laboratory_Science_                                                                                                                    = {Ann Clin Lab Sci} }
@String { _Annals_of_Clinical_Biochemistry_                                                                                                                              = {Ann Clin Biochem} }
@String { _Annals_of_Clinical_Psychiatry_                                                                                                                                = {Ann Clin Psychiatry} }
@String { _Annals_of_Clinical_Research_                                                                                                                                  = {Ann Clin Res} }
@String { _Annals_of_Dentistry_                                                                                                                                          = {Ann Dent} }
@String { _Annals_of_Emergency_Medicine_                                                                                                                                 = {Ann Emerg Med} }
@String { _Annals_of_Epidemiology_                                                                                                                                       = {Ann Epidemiol} }
@String { _Annals_of_Hematology_                                                                                                                                         = {Ann Hematol} }
@String { _Annals_of_Human_Biology_                                                                                                                                      = {Ann Hum Biol} }
@String { _Annals_of_Human_Genetics_                                                                                                                                     = {Ann Hum Genet} }
@String { _Annals_of_Internal_Medicine_                                                                                                                                  = {Ann Intern Med} }
@String { _Annals_of_Medicine_                                                                                                                                           = {Ann Med} }
@String { _Annals_of_Neurology_                                                                                                                                          = {Ann Neurol} }
@String { _Annals_of_Nuclear_Medicine_                                                                                                                                   = {Ann Nucl Med} }
@String { _Annals_of_Nutrition_and_Metabolism_                                                                                                                           = {Ann Nutr Metab} }
@String { _Annals_of_Occupational_Hygiene_                                                                                                                               = {Ann Occup Hyg} }
@String { _Annals_of_Oncology_                                                                                                                                           = {Ann Oncol} }
@String { _Annals_of_Otology_Rhinology_and_Laryngology_                                                                                                                  = {Ann Otol Rhinol Laryngol} }
@String { _Annals_of_Otology_Rhinology_and_Laryngology_Supplement_                                                                                                       = {Ann Otol Rhinol Laryngol Suppl} }
@String { _Annals_of_Pharmacotherapy_                                                                                                                                    = {Ann Pharmacother} }
@String { _Annals_of_Plastic_Surgery_                                                                                                                                    = {Ann Plast Surg} }
@String { _Annals_of_Statistics_                                                                                                                                         = {Ann Stat} }
@String { _Annals_of_Surgery_                                                                                                                                            = {Ann Surg} }
@String { _Annals_of_Surgical_Oncology_                                                                                                                                  = {Ann Surg Oncol} }
@String { _Annals_of_the_Academy_of_Medicine_Singapore_                                                                                                                  = {Ann Acad Med Singapore} }
@String { _Annals_of_the_Icrp_                                                                                                                                           = {Ann ICRP} }
@String { _Annals_of_the_New_York_Academy_of_Sciences_                                                                                                                   = {Ann N Y Acad Sci} }
@String { _Annals_of_the_Rheumatic_Diseases_                                                                                                                             = {Ann Rheum Dis} }
@String { _Annals_of_the_Royal_College_of_Surgeons_of_England_                                                                                                           = {Ann R Coll Surg Engl} }
@String { _Annals_of_Thoracic_Surgery_                                                                                                                                   = {Ann Thorac Surg} }
@String { _Annals_of_Tropical_Medicine_and_Parasitology_                                                                                                                 = {Ann Trop Med Parasitol} }
@String { _Annals_of_Tropical_Paediatrics_                                                                                                                               = {Ann Trop Paediatr} }
@String { _Annals_of_Vascular_Surgery_                                                                                                                                   = {Ann Vasc Surg} }
@String { _Annual_International_Conference_of_the_IEEE_Engineering_in_Medicine_and_Biology_Society_                                                                      = {Annual International Conference of the IEEE Engineering in Medicine and Biology Society} }
@String { _Annual_Meeting_of_the_European_Society_of_Thoracic_Imaging_                                                                                                   = {Annual Meeting of the European Society of Thoracic Imaging} }
@String { _Annual_Meeting_of_the_International_Society_for_Magnetic_Resonance_in_Medicine_                                                                               = {ISMRM} }
@String { _Annual_Meeting_of_the_Radiological_Society_of_North_America_                                                                                                  = {RSNA} }
@String { _Annual_Review_of_Biochemistry_                                                                                                                                = {Annu Rev Biochem} }
@String { _Annual_Review_of_Biomedical_Engineering_                                                                                                                      = {Annu Rev Biomed Eng} }
@String { _Annual_Review_of_Biophysics_and_Biomolecular_Structure_                                                                                                       = {Annu Rev Biophys Biomol Struct} }
@String { _Annual_Review_of_Cell_and_Developmental_Biology_                                                                                                              = {Annu Rev Cell Dev Biol} }
@String { _Annual_Review_of_Entomology_                                                                                                                                  = {Annu Rev Entomol} }
@String { _Annual_Review_of_Genetics_                                                                                                                                    = {Annu Rev Genet} }
@String { _Annual_Review_of_Immunology_                                                                                                                                  = {Annu Rev Immunol} }
@String { _Annual_Review_of_Medicine_                                                                                                                                    = {Annu Rev Med} }
@String { _Annual_Review_of_Microbiology_                                                                                                                                = {Annu Rev Microbiol} }
@String { _Annual_Review_of_Neuroscience_                                                                                                                                = {Annu Rev Neurosci} }
@String { _Annual_Review_of_Nursing_Research_                                                                                                                            = {Annu Rev Nurs Res} }
@String { _Annual_Review_of_Nutrition_                                                                                                                                   = {Annu Rev Nutr} }
@String { _Annual_Review_of_Pathology_                                                                                                                                   = {Annu Rev Pathol} }
@String { _Annual_Review_of_Pharmacology_and_Toxicology_                                                                                                                 = {Annu Rev Pharmacol Toxicol} }
@String { _Annual_Review_of_Physical_Chemistry_                                                                                                                          = {Annu Rev Phys Chem} }
@String { _Annual_Review_of_Physiology_                                                                                                                                  = {Annu Rev Physiol} }
@String { _Annual_Review_of_Psychology_                                                                                                                                  = {Annu Rev Psychol} }
@String { _Annual_Review_of_Public_Health_                                                                                                                               = {Annu Rev Public Health} }
@String { _Ans_Advances_in_Nursing_Science_                                                                                                                              = {ANS Adv Nurs Sci} }
@String { _Anthropologischer_Anzeiger_                                                                                                                                   = {Anthropol Anz} }
@String { _Anti-Cancer_Drug_Design_                                                                                                                                      = {Anticancer Drug Des} }
@String { _Anti-Cancer_Drugs_                                                                                                                                            = {Anticancer Drugs} }
@String { _Antibiotics_and_Chemotherapy_                                                                                                                                 = {Antibiot Chemother} }
@String { _Antibiotiki_I_Khimioterapiia_                                                                                                                                 = {Antibiot Khimioter} }
@String { _Anticancer_Research_                                                                                                                                          = {Anticancer Res} }
@String { _Antimicrobial_Agents_and_Chemotherapy_                                                                                                                        = {Antimicrob Agents Chemother} }
@String { _Antisense_and_Nucleic_Acid_Drug_Development_                                                                                                                  = {Antisense Nucleic Acid Drug Dev} }
@String { _Antiviral_Research_                                                                                                                                           = {Antiviral Res} }
@String { _Antonie_Van_Leeuwenhoek_                                                                                                                                      = {Antonie Van Leeuwenhoek} }
@String { _Aorn_Journal_                                                                                                                                                 = {AORN J} }
@String { _Apidologie_                                                                                                                                                   = {Apidologie} }
@String { _Apmis_                                                                                                                                                        = {APMIS} }
@String { _Apmis_Supplementum_                                                                                                                                           = {APMIS Suppl} }
@String { _Appetite_                                                                                                                                                     = {Appetite} }
@String { _Applied_and_Computational_Harmonic_Analysis_                                                                                                                  = {Applied and Computational Harmonic Analysis} }
@String { _Applied_and_Environmental_Microbiology_                                                                                                                       = {Appl Environ Microbiol} }
@String { _Applied_and_Theoretical_Electrophoresis_                                                                                                                      = {Appl Theor Electrophor} }
@String { _Applied_Biochemistry_and_Biotechnology_                                                                                                                       = {Appl Biochem Biotechnol} }
@String { _Applied_Ergonomics_                                                                                                                                           = {Appl Ergon} }
@String { _Applied_Human_Science_                                                                                                                                        = {Appl Human Sci} }
@String { _Applied_Magnetic_Resonance_                                                                                                                                   = {Appl Magn Reson} }
@String { _Applied_Nursing_Research_                                                                                                                                     = {Appl Nurs Res} }
@String { _Applied_Optics_                                                                                                                                               = {Applied Optics} }
@String { _Applied_Psychophysiology_and_Biofeedback_                                                                                                                     = {Appl Psychophysiol Biofeedback} }
@String { _Applied_Radiation_and_Isotopes_                                                                                                                               = {Appl Radiat Isot} }
@String { _Applied_Radiology_                                                                                                                                            = {Appl Radiol} }
@String { _Arbeiten_Aus_Dem_Paul-Ehrlich-Institut_Bundesamt_Fur_Sera_UndImpfstoffe_Zu_Frankfurt_AM_Arb_Paul_Ehrlich_Inst_Bundesamt_Ser_                                  = {Impfstoffe Frankf A M} }
@String { _Archiv_der_Pharmazie_                                                                                                                                         = {Arch Pharm (Weinheim)} }
@String { _Archiv_Fur_Kriminologie_                                                                                                                                      = {Arch Kriminol} }
@String { _Archiv_Fur_Psychologie_                                                                                                                                       = {Arch Psychol (Frankf)} }
@String { _Archiv_Fur_Tierernahrung_                                                                                                                                     = {Arch Tierernahr} }
@String { _Archives_D_Anatomie_et_de_Cytologie_Pathologiques_                                                                                                            = {Arch Anat Cytol Pathol} }
@String { _Archives_de_L_Institut_Pasteur_D_Algerie_                                                                                                                     = {Arch Inst Pasteur Alger} }
@String { _Archives_de_L_Institut_Pasteur_de_Madagascar_                                                                                                                 = {Arch Inst Pasteur Madagascar} }
@String { _Archives_de_L_Institut_Pasteur_de_Tunis_                                                                                                                      = {Arch Inst Pasteur Tunis} }
@String { _Archives_de_Pediatrie_                                                                                                                                        = {Arch Pediatr} }
@String { _Archives_Des_Maladies_du_Coeur_et_Des_Vaisseaux_                                                                                                              = {Arch Mal Coeur Vaiss} }
@String { _Archives_Italiennes_de_Biologie_                                                                                                                              = {Arch Ital Biol} }
@String { _Archives_of_Andrology_                                                                                                                                        = {Arch Androl} }
@String { _Archives_of_Biochemistry_and_Biophysics_                                                                                                                      = {Arch Biochem Biophys} }
@String { _Archives_of_Dermatological_Research_                                                                                                                          = {Arch Dermatol Res} }
@String { _Archives_of_Dermatology_                                                                                                                                      = {Arch Dermatol} }
@String { _Archives_of_Disease_in_Childhood_                                                                                                                             = {Arch Dis Child} }
@String { _Archives_of_Disease_in_Childhood_Fetal_and_Neonatal_Edition_                                                                                                  = {Arch Dis Child Fetal Neonatal Ed} }
@String { _Archives_of_Environmental_Contamination_and_Toxicology_                                                                                                       = {Arch Environ Contam Toxicol} }
@String { _Archives_of_Environmental_Health_                                                                                                                             = {Arch Environ Health} }
@String { _Archives_of_Family_Medicine_                                                                                                                                  = {Arch Fam Med} }
@String { _Archives_of_General_Psychiatry_                                                                                                                               = {Arch Gen Psychiatry} }
@String { _Archives_of_Gynecology_and_Obstetrics_                                                                                                                        = {Arch Gynecol Obstet} }
@String { _Archives_of_Histology_and_Cytology_                                                                                                                           = {Arch Histol Cytol} }
@String { _Archives_of_Insect_Biochemistry_and_Physiology_                                                                                                               = {Arch Insect Biochem Physiol} }
@String { _Archives_of_Internal_Medicine_                                                                                                                                = {Arch Intern Med} }
@String { _Archives_of_Medical_Research_                                                                                                                                 = {Arch Med Res} }
@String { _Archives_of_Microbiology_                                                                                                                                     = {Arch Microbiol} }
@String { _Archives_of_Neurology_                                                                                                                                        = {Arch Neurol} }
@String { _Archives_of_Ophthalmology_                                                                                                                                    = {Arch Ophthalmol} }
@String { _Archives_of_Oral_Biology_                                                                                                                                     = {Arch Oral Biol} }
@String { _Archives_of_Orthopaedic_and_Trauma_Surgery_                                                                                                                   = {Arch Orthop Trauma Surg} }
@String { _Archives_of_Otolaryngology_Head_and_Neck_Surgery_                                                                                                             = {Arch Otolaryngol Head Neck Surg} }
@String { _Archives_of_Pathology_and_Laboratory_Medicine_                                                                                                                = {Arch Pathol Lab Med} }
@String { _Archives_of_Pediatrics_and_Adolescent_Medicine_                                                                                                               = {Arch Pediatr Adolesc Med} }
@String { _Archives_of_Physical_Medicine_and_Rehabilitation_                                                                                                             = {Arch Phys Med Rehabil} }
@String { _Archives_of_Physiology_and_Biochemistry_                                                                                                                      = {Arch Physiol Biochem} }
@String { _Archives_of_Psychiatric_Nursing_                                                                                                                              = {Arch Psychiatr Nurs} }
@String { _Archives_of_Sexual_Behavior_                                                                                                                                  = {Arch Sex Behav} }
@String { _Archives_of_Surgery_                                                                                                                                          = {Arch Surg} }
@String { _Archives_of_Toxicology_                                                                                                                                       = {Arch Toxicol} }
@String { _Archives_of_Toxicology_Supplement_                                                                                                                            = {Arch Toxicol Suppl} }
@String { _Archives_of_Virology_                                                                                                                                         = {Arch Virol} }
@String { _Archives_of_Virology_Supplementum_                                                                                                                            = {Arch Virol Suppl} }
@String { _Archivio_Italiano_di_Urologia_Andrologia_                                                                                                                     = {Arch Ital Urol Androl} }
@String { _Archivos_de_Bronconeumologia_                                                                                                                                 = {Arch Bronconeumol} }
@String { _Archivos_Del_Instituto_de_Cardiologia_de_Mexico_                                                                                                              = {Arch Inst Cardiol Mex} }
@String { _Archivos_Espanoles_de_Urologia_                                                                                                                               = {Arch Esp Urol} }
@String { _Archivos_Latinoamericanos_de_Nutricion_                                                                                                                       = {Arch Latinoam Nutr} }
@String { _Archivum_Immunologiae_et_Therapiae_Experimentalis_                                                                                                            = {Arch Immunol Ther Exp (Warsz)} }
@String { _Arerugi_Japanese_Journal_of_Allergology_                                                                                                                      = {Arerugi} }
@String { _Arhiv_Za_Higijenu_Rada_I_Toksikologiju_                                                                                                                       = {Arh Hig Rada Toksikol} }
@String { _Arkhiv_Patologii_                                                                                                                                             = {Arkh Patol} }
@String { _Arquivos_Brasileiros_de_Cardiologia_                                                                                                                          = {Arq Bras Cardiol} }
@String { _Arquivos_de_Gastroenterologia_                                                                                                                                = {Arq Gastroenterol} }
@String { _Arquivos_de_Neuro-Psiquiatria_                                                                                                                                = {Arq Neuropsiquiatr} }
@String { _Arteriosclerosis_Thrombosis_and_Vascular_Biology_                                                                                                             = {Arterioscler Thromb Vasc Biol} }
@String { _Artery_                                                                                                                                                       = {Artery} }
@String { _Arthritis_and_Rheumatism_                                                                                                                                     = {Arthritis Rheum} }
@String { _Arthroscopy_                                                                                                                                                  = {Arthroscopy} }
@String { _Artificial_Cells_Blood_Substitutes_and_Immobilization_BiotechnologyArtif_Cells_Blood_Substit_Immobi_                                                          = {Biotechnol} }
@String { _Artificial_Intelligence_                                                                                                                                      = {Artif Intell} }
@String { _Artificial_Intelligence_in_Medicine_                                                                                                                          = {Artif Intell Med} }
@String { _Artificial_Life_                                                                                                                                              = {Artif Life} }
@String { _Artificial_Organs_                                                                                                                                            = {Artif Organs} }
@String { _Arzneimittel-Forschung_                                                                                                                                       = {Arzneimittelforschung} }
@String { _Asaio_Journal_                                                                                                                                                = {ASAIO J} }
@String { _Asdc_Journal_of_Dentistry_for_Children_                                                                                                                       = {ASDC J Dent Child} }
@String { _ASHA_                                                                                                                                                         = {ASHA} }
@String { _ASHA_Supplement_                                                                                                                                              = {ASHA Suppl} }
@String { _Asia-Pacific_Journal_of_Public_Health_                                                                                                                        = {Asia Pac J Public Health} }
@String { _Asian_Pacific_Journal_of_Allergy_and_Immunology_                                                                                                              = {Asian Pac J Allergy Immunol} }
@String { _Association_for_Research_in_Vision_and_Ophthalmology_                                                                                                         = {Association for Research in Vision and Ophthalmology} }
@String { _Astroparticle_Physics_                                                                                                                                        = {Astroparticle Physics} }
@String { _Astrophysical_Journal_                                                                                                                                        = {Astrophysical Journal} }
@String { _Atencion_Primaria_                                                                                                                                            = {Aten Primaria} }
@String { _Atherosclerosis_                                                                                                                                              = {Atherosclerosis} }
@String { _Audiology_                                                                                                                                                    = {Audiology} }
@String { _Audiology_and_Neuro-Otology_                                                                                                                                  = {Audiol Neurootol} }
@String { _Auris_Nasus_Larynx_                                                                                                                                           = {Auris Nasus Larynx} }
@String { _Australasian_Journal_of_Dermatology_                                                                                                                          = {Australas J Dermatol} }
@String { _Australasian_Physical_and_Engineering_Sciences_in_Medicine_                                                                                                   = {Australas Phys Eng Sci Med} }
@String { _Australasian_Radiology_                                                                                                                                       = {Australas Radiol} }
@String { _Australian_and_New_Zealand_Journal_of_Medicine_                                                                                                               = {Aust N Z J Med} }
@String { _Australian_and_New_Zealand_Journal_of_Obstetrics_and_Gynaecology_                                                                                             = {Aust N Z J Obstet Gynaecol} }
@String { _Australian_and_New_Zealand_Journal_of_Ophthalmology_                                                                                                          = {Aust N Z J Ophthalmol} }
@String { _Australian_and_New_Zealand_Journal_of_Psychiatry_                                                                                                             = {Aust N Z J Psychiatry} }
@String { _Australian_and_New_Zealand_Journal_of_Public_Health_                                                                                                          = {Aust N Z J Public Health} }
@String { _Australian_and_New_Zealand_Journal_of_Surgery_                                                                                                                = {Aust N Z J Surg} }
@String { _Australian_Dental_Journal_                                                                                                                                    = {Aust Dent J} }
@String { _Australian_Family_Physician_                                                                                                                                  = {Aust Fam Physician} }
@String { _Australian_Journal_of_Science_and_Medicine_in_Sport_                                                                                                          = {Aust J Sci Med Sport} }
@String { _Australian_Veterinary_Journal_                                                                                                                                = {Aust Vet J} }
@String { _Autoimmunity_Yverdon-Les-Bains_                                                                                                                               = {Autoimmunity} }
@String { _Automedica_                                                                                                                                                   = {Automedica} }
@String { _Aviakosmicheskaia_I_Ekologicheskaia_Meditsina_                                                                                                                = {Aviakosm Ekolog Med} }
@String { _Avian_Diseases_                                                                                                                                               = {Avian Dis} }
@String { _Aviation_Space_and_Environmental_Medicine_                                                                                                                    = {Aviat Space Environ Med} }
@String { _Baillieres_Clinical_Endocrinology_and_Metabolism_                                                                                                             = {Baillieres Clin Endocrinol Metab} }
@String { _Baillieres_Clinical_Gastroenterology_                                                                                                                         = {Baillieres Clin Gastroenterol} }
@String { _Baillieres_Clinical_Haematology_                                                                                                                              = {Baillieres Clin Haematol} }
@String { _Baillieres_Clinical_Neurology_                                                                                                                                = {Baillieres Clin Neurol} }
@String { _Baillieres_Clinical_Obstetrics_and_Gynaecology_                                                                                                               = {Baillieres Clin Obstet Gynaecol} }
@String { _Baillieres_Clinical_Rheumatology_                                                                                                                             = {Baillieres Clin Rheumatol} }
@String { _Bangladesh_Medical_Research_Council_Bulletin_                                                                                                                 = {Bangladesh Med Res Counc Bull} }
@String { _Basic_Life_Sciences_                                                                                                                                          = {Basic Life Sci} }
@String { _Basic_Research_in_Cardiology_                                                                                                                                 = {Basic Res Cardiol} }
@String { _Behavior_Genetics_                                                                                                                                            = {Behav Genet} }
@String { _Behavior_Modification_                                                                                                                                        = {Behav Modif} }
@String { _Behavioral_and_Brain_Sciences_                                                                                                                                = {Behav Brain Sci} }
@String { _Behavioral_Medicine_                                                                                                                                          = {Behav Med} }
@String { _Behavioral_Neuroscience_                                                                                                                                      = {Behav Neurosci} }
@String { _Behavioral_Sciences_and_the_Law_                                                                                                                              = {Behav Sci Law} }
@String { _Behaviour_Research_and_Therapy_                                                                                                                               = {Behav Res Ther} }
@String { _Behavioural_Brain_Research_                                                                                                                                   = {Behav Brain Res} }
@String { _Behavioural_Pharmacology_                                                                                                                                     = {Behav Pharmacol} }
@String { _Behring_Institute_Mitteilungen_MarburgLahn_                                                                                                                   = {Behring Inst Mitt} }
@String { _Beitrage_Zur_Gerichtlichen_Medizin_                                                                                                                           = {Beitr Gerichtl Med} }
@String { _Beitrage_Zur_Infusionstherapie_und_Transfusionsmedizin_                                                                                                       = {Beitr Infusionsther Transfusionsmed} }
@String { _Belgian_Journal_of_Zoology_                                                                                                                                   = {Belgian Journal of Zoology} }
@String { _Bell_System_Technical_Journal_                                                                                                                                = {Bell System Technical Journal} }
@String { _Berliner_und_Munchener_Tierarztliche_Wochenschrift_                                                                                                           = {Berl Munch Tierarztl Wochenschr} }
@String { _Bibliotheca_Nutritio_et_Dieta_                                                                                                                                = {Bibl Nutr Dieta} }
@String { _Bildgebung_                                                                                                                                                   = {Bildgebung} }
@String { _Bio-Medical_Materials_and_Engineering_                                                                                                                        = {Biomed Mater Eng} }
@String { _Biocell_                                                                                                                                                      = {Biocell} }
@String { _Biochemical_and_Biophysical_Research_Communications_                                                                                                          = {Biochem Biophys Res Commun} }
@String { _Biochemical_Genetics_                                                                                                                                         = {Biochem Genet} }
@String { _Biochemical_Journal_                                                                                                                                          = {Biochem J} }
@String { _Biochemical_Pharmacology_                                                                                                                                     = {Biochem Pharmacol} }
@String { _Biochemical_Society_Symposia_                                                                                                                                 = {Biochem Soc Symp} }
@String { _Biochemical_Society_Transactions_                                                                                                                             = {Biochem Soc Trans} }
@String { _Biochemistry_                                                                                                                                                 = {Biochemistry} }
@String { _Biochemistry_and_Cell_Biology_                                                                                                                                = {Biochem Cell Biol} }
@String { _Biochemistry_and_Molecular_Biology_International_                                                                                                             = {Biochem Mol Biol Int} }
@String { _Biochimica_et_Biophysica_Acta_                                                                                                                                = {Biochim Biophys Acta} }
@String { _Biochimie_                                                                                                                                                    = {Biochimie} }
@String { _Bioconjugate_Chemistry_                                                                                                                                       = {Bioconjug Chem} }
@String { _BioData_Mining_                                                                                                                                               = {BioData Min} }
@String { _BioDrugs_                                                                                                                                                     = {BioDrugs} }
@String { _Bioelectromagnetics_                                                                                                                                          = {Bioelectromagnetics} }
@String { _Bioessays_                                                                                                                                                    = {Bioessays} }
@String { _Biofactors_                                                                                                                                                   = {Biofactors} }
@String { _Biofizika_                                                                                                                                                    = {Biofizika} }
@String { _Bioinformatics_                                                                                                                                               = {Bioinformatics} }
@String { _Biological_and_Pharmaceutical_Bulletin_                                                                                                                       = {Biol Pharm Bull} }
@String { _Biological_Bulletin_                                                                                                                                          = {Biol Bull} }
@String { _Biological_Chemistry_                                                                                                                                         = {Biol Chem} }
@String { _Biological_Cybernetics_                                                                                                                                       = {Biol Cybern} }
@String { _Biological_Psychiatry_                                                                                                                                        = {Biol Psychiatry} }
@String { _Biological_Psychology_                                                                                                                                        = {Biol Psychol} }
@String { _Biological_Research_                                                                                                                                          = {Biol Res} }
@String { _Biological_Reviews_of_the_Cambridge_Philosophical_Society_                                                                                                    = {Biol Rev Camb Philos Soc} }
@String { _Biological_Signals_                                                                                                                                           = {Biol Signals} }
@String { _Biological_Trace_Element_Research_                                                                                                                            = {Biol Trace Elem Res} }
@String { _Biologicals_                                                                                                                                                  = {Biologicals} }
@String { _Biology_of_Blood_and_Marrow_Transplantation_                                                                                                                  = {Biol Blood Marrow Transplant} }
@String { _Biology_of_Reproduction_                                                                                                                                      = {Biol Reprod} }
@String { _Biology_of_the_Cell_                                                                                                                                          = {Biol Cell} }
@String { _Biology_of_the_Neonate_                                                                                                                                       = {Biol Neonate} }
@String { _Biomaterials_                                                                                                                                                 = {Biomaterials} }
@String { _Biomedical_and_Environmental_Sciences_                                                                                                                        = {Biomed Environ Sci} }
@String { _Biomedical_Chromatography_                                                                                                                                    = {Biomed Chromatogr} }
@String { _Biomedical_Digital_Libraries_                                                                                                                                 = {Biomed Digit Libr} }
@String { _Biomedical_Engineering_Online_                                                                                                                                = {Biomed Eng Online} }
@String { _Biomedical_Instrumentation_and_Technology_                                                                                                                    = {Biomed Instrum Technol} }
@String { _Biomedical_Optics_Express_                                                                                                                                    = {Biomed Opt Express} }
@String { _Biomedical_Peptides_Proteins_and_Nucleic_Acids_                                                                                                               = {Biomed Pept Proteins Nucleic Acids} }
@String { _Biomedical_Sciences_Instrumentation_                                                                                                                          = {Biomed Sci Instrum} }
@String { _Biomedical_Simulation_                                                                                                                                        = {Biomedical Simulation} }
@String { _Biomedicine_and_Pharmacotherapy_                                                                                                                              = {Biomed Pharmacother} }
@String { _Biomedizinische_Technik_                                                                                                                                      = {Biomed Tech (Berl)} }
@String { _Biometals_                                                                                                                                                    = {Biometals} }
@String { _Biometrics_                                                                                                                                                   = {Biometrics} }
@String { _Biometrika_                                                                                                                                                   = {Biometrika} }
@String { _Bioorganic_and_Medicinal_Chemistry_                                                                                                                           = {Bioorg Med Chem} }
@String { _Bioorganicheskaia_Khimiia_                                                                                                                                    = {Bioorg Khim} }
@String { _Biopharmaceutics_and_Drug_Disposition_                                                                                                                        = {Biopharm Drug Dispos} }
@String { _Biophysical_Chemistry_                                                                                                                                        = {Biophys Chem} }
@String { _Biophysical_Journal_                                                                                                                                          = {Biophys J} }
@String { _Biophysics_Journal_                                                                                                                                           = {Biophys J} }
@String { _Biopolymers_                                                                                                                                                  = {Biopolymers} }
@String { _Biorheology_                                                                                                                                                  = {Biorheology} }
@String { _Bioscience_Reports_                                                                                                                                           = {Biosci Rep} }
@String { _Biosensors_and_Bioelectronics_                                                                                                                                = {Biosens Bioelectron} }
@String { _Biosystems_                                                                                                                                                   = {Biosystems} }
@String { _Biotechnic_and_Histochemistry_                                                                                                                                = {Biotech Histochem} }
@String { _Biotechniques_                                                                                                                                                = {Biotechniques} }
@String { _Biotechnology_                                                                                                                                                = {Biotechnology} }
@String { _Biotechnology_and_Applied_Biochemistry_                                                                                                                       = {Biotechnol Appl Biochem} }
@String { _Biotechnology_and_Genetic_Engineering_Reviews_                                                                                                                = {Biotechnol Genet Eng Rev} }
@String { _Biotherapy_                                                                                                                                                   = {Biotherapy} }
@String { _Biulleten_Eksperimentalnoi_Biologii_I_Meditsiny_                                                                                                              = {Biull Eksp Biol Med} }
@String { _BJR_Supplement_                                                                                                                                               = {BJR Suppl} }
@String { _Blood_                                                                                                                                                        = {Blood} }
@String { _Blood_Cells_Molecules_and_Diseases_                                                                                                                           = {Blood Cells Mol Dis} }
@String { _Blood_Coagulation_and_Fibrinolysis_                                                                                                                           = {Blood Coagul Fibrinolysis} }
@String { _Blood_Pressure_                                                                                                                                               = {Blood Press} }
@String { _Blood_Pressure_Supplement_                                                                                                                                    = {Blood Press Suppl} }
@String { _Blood_Purification_                                                                                                                                           = {Blood Purif} }
@String { _Blood_Reviews_                                                                                                                                                = {Blood Rev} }
@String { _Blut_                                                                                                                                                         = {Blut} }
@String { _BMC_Cancer_                                                                                                                                                   = {BMC Cancer} }
@String { _BMC_Immunology_                                                                                                                                               = {BMC Immunol} }
@String { _BMC_Infectious_Diseases_                                                                                                                                      = {BMC Infect Dis} }
@String { _BMC_Medical_Imaging_                                                                                                                                          = {BMC Med Imaging} }
@String { _BMC_Medical_Informatics_and_Decision_Making_                                                                                                                  = {BMC Med Inform Decis Mak} }
@String { _BMC_Medical_Research_Methodology_                                                                                                                             = {BMC Med Res Methodol} }
@String { _BMC_Neurology_                                                                                                                                                = {BMC Neurol} }
@String { _BMC_Public_Health_                                                                                                                                            = {BMC Public Health} }
@String { _BMC_Pulmonary_Medicine_                                                                                                                                       = {BMC Pulm Med} }
@String { _BMC_Research_Notes_                                                                                                                                           = {BMC Res Notes} }
@String { _BMC_Surgery_                                                                                                                                                  = {BMC Surg} }
@String { _BMC_Womens_Health_                                                                                                                                            = {BMC Womens Health} }
@String { _BMJ_                                                                                                                                                          = {BMJ} }
@String { _BMJ_Case_Reports_                                                                                                                                             = {BMJ Case Rep} }
@String { _BMJ_Clinical_Research_Ed_                                                                                                                                     = {BMJ Clin Res Ed} }
@String { _BMJ_Open_                                                                                                                                                     = {BMJO} }
@String { _Boletin_-_Asociacion_Medica_de_Puerto_Rico_                                                                                                                   = {Bol Asoc Med P R} }
@String { _Boletin_Chileno_de_Parasitologia_                                                                                                                             = {Bol Chil Parasitol} }
@String { _Boletin_de_Estudios_Medicos_Y_Biologicos_                                                                                                                     = {Bol Estud Med Biol} }
@String { _Bollettino_-_Societa_Italiana_Biologia_Sperimentale_                                                                                                          = {Boll Soc Ital Biol Sper} }
@String { _Bollettino_Chimico_Farmaceutico_                                                                                                                              = {Boll Chim Farm} }
@String { _Bone_                                                                                                                                                         = {Bone} }
@String { _Bone_Marrow_Transplantation_                                                                                                                                  = {Bone Marrow Transplant} }
@String { _Brain_                                                                                                                                                        = {Brain} }
@String { _Brain_and_Cognition_                                                                                                                                          = {Brain Cogn} }
@String { _Brain_and_Development_                                                                                                                                        = {Brain Dev} }
@String { _Brain_and_Language_                                                                                                                                           = {Brain Lang} }
@String { _Brain_Behavior_and_Evolution_                                                                                                                                 = {Brain Behav Evol} }
@String { _Brain_Behavior_and_Immunity_                                                                                                                                  = {Brain Behav Immun} }
@String { _Brain_Injury_                                                                                                                                                 = {Brain Inj} }
@String { _Brain_Pathology_                                                                                                                                              = {Brain Pathol} }
@String { _Brain_Research_                                                                                                                                               = {Brain Res} }
@String { _Brain_Research_Bulletin_                                                                                                                                      = {Brain Res Bull} }
@String { _Brain_Research_Cognitive_Brain_Research_                                                                                                                      = {Brain Res Cogn Brain Res} }
@String { _Brain_Research_Developmental_Brain_Research_                                                                                                                  = {Brain Res Dev Brain Res} }
@String { _Brain_Research_Molecular_Brain_Research_                                                                                                                      = {Brain Res Mol Brain Res} }
@String { _Brain_Research_Protocols_                                                                                                                                     = {Brain Res Protoc} }
@String { _Brain_Research_Reviews_                                                                                                                                       = {Brain Res Rev} }
@String { _Brain_Structure_and_Function_                                                                                                                                 = {Brain Struct Funct} }
@String { _Brain_Topography_                                                                                                                                             = {Brain Topogr} }
@String { _Brain_Tumor_Pathology_                                                                                                                                        = {Brain Tumor Pathol} }
@String { _Bratislavske_Lekarske_Listy_                                                                                                                                  = {Bratisl Lek Listy} }
@String { _Brazilian_Journal_of_Medical_and_Biological_Research_                                                                                                         = {Braz J Med Biol Res} }
@String { _Breast_                                                                                                                                                       = {Breast} }
@String { _Breast_Cancer_                                                                                                                                                = {Breast Cancer} }
@String { _Breast_Cancer_Research_                                                                                                                                       = {Breast Cancer Res} }
@String { _Breast_Cancer_Research_and_Treatment_                                                                                                                         = {Breast Cancer Res Treat} }
@String { _Breast_Journal_                                                                                                                                               = {Breast J} }
@String { _British_Dental_Journal_                                                                                                                                       = {Br Dent J} }
@String { _British_Journal_of_Anaesthesia_                                                                                                                               = {Br J Anaesth} }
@String { _British_Journal_of_Audiology_                                                                                                                                 = {Br J Audiol} }
@String { _British_Journal_of_Biomedical_Science_                                                                                                                        = {Br J Biomed Sci} }
@String { _British_Journal_of_Cancer_                                                                                                                                    = {Br J Cancer} }
@String { _British_Journal_of_Diseases_of_the_Chest_                                                                                                                     = {Br J Dis Chest} }
@String { _British_Journal_of_Clinical_Pharmacology_                                                                                                                     = {Br J Clin Pharmacol} }
@String { _British_Journal_of_Clinical_Psychology_                                                                                                                       = {Br J Clin Psychol} }
@String { _British_Journal_of_Dermatology_                                                                                                                               = {Br J Dermatol} }
@String { _British_Journal_of_Educational_Psychology_                                                                                                                    = {Br J Educ Psychol} }
@String { _British_Journal_of_General_Practice_                                                                                                                          = {Br J Gen Pract} }
@String { _British_Journal_of_Haematology_                                                                                                                               = {Br J Haematol} }
@String { _British_Journal_of_Hand_Surgery_                                                                                                                              = {Br J Hand Surg} }
@String { _British_Journal_of_Hospital_Medicine_                                                                                                                         = {Br J Hosp Med} }
@String { _British_Journal_of_Industrial_Medicine_                                                                                                                       = {Br J Ind Med} }
@String { _British_Journal_of_Mathematical_and_Statistical_Psychology_                                                                                                   = {Br J Math Stat Psychol} }
@String { _British_Journal_of_Medical_Psychology_                                                                                                                        = {Br J Med Psychol} }
@String { _British_Journal_of_Neurosurgery_                                                                                                                              = {Br J Neurosurg} }
@String { _British_Journal_of_Nutrition_                                                                                                                                 = {Br J Nutr} }
@String { _British_Journal_of_Obstetrics_and_Gynaecology_                                                                                                                = {Br J Obstet Gynaecol} }
@String { _British_Journal_of_Ophthalmology_                                                                                                                             = {Br J Ophthalmol} }
@String { _British_Journal_of_Oral_and_Maxillofacial_Surgery_                                                                                                            = {Br J Oral Maxillofac Surg} }
@String { _British_Journal_of_Orthodontics_                                                                                                                              = {Br J Orthod} }
@String { _British_Journal_of_Pharmacology_                                                                                                                              = {Br J Pharmacol} }
@String { _British_Journal_of_Plastic_Surgery_                                                                                                                           = {Br J Plast Surg} }
@String { _British_Journal_of_Psychiatry_                                                                                                                                = {Br J Psychiatry} }
@String { _British_Journal_of_Psychiatry_Supplement_                                                                                                                     = {Br J Psychiatry Suppl} }
@String { _British_Journal_of_Psychology_                                                                                                                                = {Br J Psychol} }
@String { _British_Journal_of_Radiology_                                                                                                                                 = {Br J Radiol} }
@String { _British_Journal_of_Rheumatology_                                                                                                                              = {Br J Rheumatol} }
@String { _British_Journal_of_Social_Psychology_                                                                                                                         = {Br J Soc Psychol} }
@String { _British_Journal_of_Sociology_                                                                                                                                 = {Br J Sociol} }
@String { _British_Journal_of_Sports_Medicine_                                                                                                                           = {Br J Sports Med} }
@String { _British_Journal_of_Surgery_                                                                                                                                   = {Br J Surg} }
@String { _British_Journal_of_Urology_                                                                                                                                   = {Br J Urol} }
@String { _British_Journal_of_Urology_International_                                                                                                                     = {BJU Int} }
@String { _British_Machine_Vision_Conference_                                                                                                                            = {British Machine Vision Conference} }
@String { _British_Medical_Bulletin_                                                                                                                                     = {Br Med Bull} }
@String { _British_Medical_Journal_                                                                                                                                      = {Br Med J} }
@String { _British_Poultry_Science_                                                                                                                                      = {Br Poult Sci} }
@String { _Bulletin__Hospital_for_Joint_Diseases_                                                                                                                        = {Bull Hosp Jt Dis} }
@String { _Bulletin_de_L_Academie_Nationale_de_Medecine_                                                                                                                 = {Bull Acad Natl Med} }
@String { _Bulletin_de_L_Association_Des_Anatomistes_                                                                                                                    = {Bull Assoc Anat (Nancy)} }
@String { _Bulletin_de_la_Societe_Belge_D_Ophtalmologie_                                                                                                                 = {Bull Soc Belge Ophtalmol} }
@String { _Bulletin_de_la_Societe_Des_Sciences_Medicales_du_Grand-Duche_de_Luxembourg_                                                                                   = {Bull Soc Sci Med Grand Duche Luxemb} }
@String { _Bulletin_du_Cancer_                                                                                                                                           = {Bull Cancer} }
@String { _Bulletin_du_Groupement_International_Pour_la_Recherche_Scientifique_En_Stomatologie_et_Odontologie_                                                           = {Bull Group Int Rech Sci Stomatol Odontol} }
@String { _Bulletin_et_Memoires_de_L_Academie_Royale_de_Medecine_de_Belgique_                                                                                            = {Bull Mem Acad R Med Belg} }
@String { _Bulletin_of_Environmental_Contamination_and_Toxicology_                                                                                                       = {Bull Environ Contam Toxicol} }
@String { _Bulletin_of_Mathematical_Biology_                                                                                                                             = {Bull Math Biol} }
@String { _Bulletin_of_the_History_of_Medicine_                                                                                                                          = {Bull Hist Med} }
@String { _Bulletin_of_the_Institute_of_Maritime_and_Tropical_Medicine_in_Gdynia_                                                                                        = {Bull Inst Marit Trop Med Gdynia} }
@String { _Bulletin_of_the_Medical_Library_Association_                                                                                                                  = {Bull Med Libr Assoc} }
@String { _Bulletin_of_the_Menninger_Clinic_                                                                                                                             = {Bull Menninger Clin} }
@String { _Bulletin_of_the_New_York_Academy_of_Medicine_                                                                                                                 = {Bull N Y Acad Med} }
@String { _Bulletin_of_the_World_Health_Organization_                                                                                                                    = {Bull World Health Organ} }
@String { _Bulletin_on_Narcotics_                                                                                                                                        = {Bull Narc} }
@String { _Bulletin_on_the_Rheumatic_Diseases_                                                                                                                           = {Bull Rheum Dis} }
@String { _Burns_                                                                                                                                                        = {Burns} }
@String { _CA_a_Cancer_Journal_for_Clinicians_                                                                                                                           = {CA Cancer J Clin} }
@String { _Caduceus_                                                                                                                                                     = {Caduceus} }
@String { _Cahiers_D_Anesthesiologie_                                                                                                                                    = {Cah Anesthesiol} }
@String { _Cahiers_de_Sociologie_et_de_Demographie_Medicales_                                                                                                            = {Cah Sociol Demogr Med} }
@String { _Calcified_Tissue_International_                                                                                                                               = {Calcif Tissue Int} }
@String { _Cambridge_Quarterly_of_Healthcare_Ethics_                                                                                                                     = {Camb Q Healthc Ethics} }
@String { _Canada_Communicable_Disease_Report_                                                                                                                           = {Can Commun Dis Rep} }
@String { _Canadian_Association_of_Radiologists_Journal_                                                                                                                 = {Can Assoc Radiol J} }
@String { _Canadian_Family_Physician_                                                                                                                                    = {Can Fam Physician} }
@String { _Canadian_Journal_of_Anaesthesia_                                                                                                                              = {Can J Anaesth} }
@String { _Canadian_Journal_of_Applied_Physiology_                                                                                                                       = {Can J Appl Physiol} }
@String { _Canadian_Journal_of_Cardiology_                                                                                                                               = {Can J Cardiol} }
@String { _Canadian_Journal_of_Experimental_Psychology_                                                                                                                  = {Can J Exp Psychol} }
@String { _Canadian_Journal_of_Gastroenterology_                                                                                                                         = {Can J Gastroenterol} }
@String { _Canadian_Journal_of_Microbiology_                                                                                                                             = {Can J Microbiol} }
@String { _Canadian_Journal_of_Neurological_Sciences_                                                                                                                    = {Can J Neurol Sci} }
@String { _Canadian_Journal_of_Oncology_                                                                                                                                 = {Can J Oncol} }
@String { _Canadian_Journal_of_Ophthalmology_                                                                                                                            = {Can J Ophthalmol} }
@String { _Canadian_Journal_of_Physiology_and_Pharmacology_                                                                                                              = {Can J Physiol Pharmacol} }
@String { _Canadian_Journal_of_Psychiatry_Revue_Canadienne_de_Psychiatrie_                                                                                               = {Can J Psychiatry} }
@String { _Canadian_Journal_of_Public_Health_Revue_Canadienne_de_Sante_Publique_                                                                                         = {Can J Public Health} }
@String { _Canadian_Journal_of_Surgery_                                                                                                                                  = {Can J Surg} }
@String { _Canadian_Journal_of_Veterinary_Research_                                                                                                                      = {Can J Vet Res} }
@String { _Canadian_Veterinary_Journal_                                                                                                                                  = {Can Vet J} }
@String { _Cancer_                                                                                                                                                       = {Cancer} }
@String { _Cancer_and_Metastasis_Reviews_                                                                                                                                = {Cancer Metastasis Rev} }
@String { _Cancer_Biochemistry_Biophysics_                                                                                                                               = {Cancer Biochem Biophys} }
@String { _Cancer_Biomarkers_                                                                                                                                            = {Cancer Biomark} }
@String { _Cancer_Biotherapy_and_Radiopharmaceuticals_                                                                                                                   = {Cancer Biother Radiopharm} }
@String { _Cancer_Causes_and_Control_                                                                                                                                    = {Cancer Causes Control} }
@String { _Cancer_Chemotherapy_and_Biological_Response_Modifiers_                                                                                                        = {Cancer Chemother Biol Response Modif} }
@String { _Cancer_Chemotherapy_and_Pharmacology_                                                                                                                         = {Cancer Chemother Pharmacol} }
@String { _Cancer_Detection_and_Prevention_                                                                                                                              = {Cancer Detect Prev} }
@String { _Cancer_Epidemiology_                                                                                                                                          = {Cancer Epidemiol} }
@String { _Cancer_Epidemiology_Biomarkers_and_Prevention_                                                                                                                = {Cancer Epidemiol Biomarkers Prev} }
@String { _Cancer_Gene_Therapy_                                                                                                                                          = {Cancer Gene Ther} }
@String { _Cancer_Genetics_and_Cytogenetics_                                                                                                                             = {Cancer Genet Cytogenet} }
@String { _Cancer_Imaging_                                                                                                                                               = {Cancer Imaging} }
@String { _Cancer_Immunology_Immunotherapy_                                                                                                                              = {Cancer Immunol Immunother} }
@String { _Cancer_Investigation_                                                                                                                                         = {Cancer Invest} }
@String { _Cancer_Journal_From_Scientific_American_                                                                                                                      = {Cancer J Sci Am} }
@String { _Cancer_Letters_                                                                                                                                               = {Cancer Lett} }
@String { _Cancer_Nursing_                                                                                                                                               = {Cancer Nurs} }
@String { _Cancer_Prevention_Research_                                                                                                                                   = {Cancer Prev Res} }
@String { _Cancer_Radiotherapie_                                                                                                                                         = {Cancer Radiother} }
@String { _Cancer_Research_                                                                                                                                              = {Cancer Res} }
@String { _Cancer_Surveys_                                                                                                                                               = {Cancer Surv} }
@String { _Cancer_Treatment_and_Research_                                                                                                                                = {Cancer Treat Res} }
@String { _Cancer_Treatment_Reviews_                                                                                                                                     = {Cancer Treat Rev} }
@String { _Carbohydrate_Research_                                                                                                                                        = {Carbohydr Res} }
@String { _Carcinogenesis_                                                                                                                                               = {Carcinogenesis} }
@String { _Carcinogenesis_A_Comprehensive_Survey_                                                                                                                        = {Carcinog Compr Surv} }
@String { _Cardiologia_                                                                                                                                                  = {Cardiologia} }
@String { _Cardiology_                                                                                                                                                   = {Cardiology} }
@String { _Cardiology_Clinics_                                                                                                                                           = {Cardiol Clin} }
@String { _Cardiology_in_Review_                                                                                                                                         = {Cardiol Rev} }
@String { _Cardiology_in_the_Young_                                                                                                                                      = {Cardiol Young} }
@String { _Cardiovascular_and_Interventional_Radiology_                                                                                                                  = {Cardiovasc Intervent Radiol} }
@String { _Cardiovascular_Drugs_and_Therapy_                                                                                                                             = {Cardiovasc Drugs Ther} }
@String { _Cardiovascular_Research_                                                                                                                                      = {Cardiovasc Res} }
@String { _Cardiovascular_Surgery_                                                                                                                                       = {Cardiovasc Surg} }
@String { _Caries_Research_                                                                                                                                              = {Caries Res} }
@String { _Case_Reports_in_Medicine_                                                                                                                                     = {Case Report Med} }
@String { _Casopis_Lekaru_Ceskych_                                                                                                                                       = {Cas Lek Cesk} }
@String { _Catheterization_and_Cardiovascular_Diagnosis_                                                                                                                 = {Cathet Cardiovasc Diagn} }
@String { _Catheterization_and_Cardiovascular_Interventions_                                                                                                             = {Catheter Cardiovasc Interv} }
@String { _Cell_                                                                                                                                                         = {Cell} }
@String { _Cell_Adhesion_and_Communication_                                                                                                                              = {Cell Adhes Commun} }
@String { _Cell_and_Tissue_Research_                                                                                                                                     = {Cell Tissue Res} }
@String { _Cell_Biochemistry_and_Biophysics_                                                                                                                             = {Cell Biochem Biophys} }
@String { _Cell_Biochemistry_and_Function_                                                                                                                               = {Cell Biochem Funct} }
@String { _Cell_Biology_and_Toxicology_                                                                                                                                  = {Cell Biol Toxicol} }
@String { _Cell_Biology_International_                                                                                                                                   = {Cell Biol Int} }
@String { _Cell_Calcium_                                                                                                                                                 = {Cell Calcium} }
@String { _Cell_Growth_and_Differentiation_                                                                                                                              = {Cell Growth Differ} }
@String { _Cell_Motility_and_the_Cytoskeleton_                                                                                                                           = {Cell Motil Cytoskeleton} }
@String { _Cell_Proliferation_                                                                                                                                           = {Cell Prolif} }
@String { _Cell_Research_                                                                                                                                                = {Cell Res} }
@String { _Cell_Stress_and_Chaperones_                                                                                                                                   = {Cell Stress Chaperones} }
@String { _Cell_Structure_and_Function_                                                                                                                                  = {Cell Struct Funct} }
@String { _Cell_Transplantation_                                                                                                                                         = {Cell Transplant} }
@String { _Cellular_and_Molecular_Life_Sciences_                                                                                                                         = {Cell Mol Life Sci} }
@String { _Cellular_and_Molecular_Neurobiology_                                                                                                                          = {Cell Mol Neurobiol} }
@String { _Cellular_Immunology_                                                                                                                                          = {Cell Immunol} }
@String { _Cellular_Signalling_                                                                                                                                          = {Cell Signal} }
@String { _Central_African_Journal_of_Medicine_                                                                                                                          = {Cent Afr J Med} }
@String { _Central_European_Journal_of_Public_Health_                                                                                                                    = {Cent Eur J Public Health} }
@String { _Cephalalgia_                                                                                                                                                  = {Cephalalgia} }
@String { _Cerebral_Cortex_                                                                                                                                              = {Cereb Cortex} }
@String { _Cerebrovascular_Diseases_                                                                                                                                     = {Cerebrovasc Dis} }
@String { _Ceska_A_Slovenska_Farmacie_                                                                                                                                   = {Ceska Slov Farm} }
@String { _Ceska_A_Slovenska_Oftalmologie_                                                                                                                               = {Cesk Slov Oftalmol} }
@String { _Ceska_Gynekologie_                                                                                                                                            = {Ceska Gynekol} }
@String { _Ceskoslovenska_Fysiologie_                                                                                                                                    = {Cesk Fysiol} }
@String { _Ceskoslovenska_Patologie_                                                                                                                                     = {Cesk Patol} }
@String { _Ceylon_Medical_Journal_                                                                                                                                       = {Ceylon Med J} }
@String { _Chang_Keng_I_Hsueh_Chang_Gung_Medical_Journal_                                                                                                                = {Chang Keng I Hsueh} }
@String { _Chemical_and_Pharmaceutical_Bulletin_                                                                                                                         = {Chem Pharm Bull (Tokyo)} }
@String { _Chemical_Immunology_                                                                                                                                          = {Chem Immunol} }
@String { _Chemical_Research_in_Toxicology_                                                                                                                              = {Chem Res Toxicol} }
@String { _Chemical_Senses_                                                                                                                                              = {Chem Senses} }
@String { _Chemico-Biological_Interactions_                                                                                                                              = {Chem Biol Interact} }
@String { _Chemistry_and_Biology_                                                                                                                                        = {Chem Biol} }
@String { _Chemistry_and_Physics_of_Lipids_                                                                                                                              = {Chem Phys Lipids} }
@String { _Chemosphere_                                                                                                                                                  = {Chemosphere} }
@String { _Chemotherapy_                                                                                                                                                 = {Chemotherapy} }
@String { _Chemphyschem_                                                                                                                                                 = {Chemphyschem} }
@String { _Chen_Tzu_Yen_Chiu_Acupuncture_Research_                                                                                                                       = {Chen Tzu Yen Chiu} }
@String { _Chest_                                                                                                                                                        = {Chest} }
@String { _Chest_Surgery_Clinics_of_North_America_                                                                                                                       = {Chest Surg Clin N Am} }
@String { _Child_Abuse_and_Neglect_                                                                                                                                      = {Child Abuse Negl} }
@String { _Child_and_Adolescent_Psychiatric_Clinics_of_North_America_                                                                                                    = {Child Adolesc Psychiatr Clin N Am} }
@String { _Child_Care_Health_and_Development_                                                                                                                            = {Child Care Health Dev} }
@String { _Child_Development_                                                                                                                                            = {Child Dev} }
@String { _Child_Psychiatry_and_Human_Development_                                                                                                                       = {Child Psychiatry Hum Dev} }
@String { _Child_Welfare_                                                                                                                                                = {Child Welfare} }
@String { _Childs_Nervous_System_                                                                                                                                        = {Childs Nerv Syst} }
@String { _Chinese_Journal_of_Biotechnology_                                                                                                                             = {Chin J Biotechnol} }
@String { _Chinese_Journal_of_Physiology_                                                                                                                                = {Chin J Physiol} }
@String { _Chinese_Medical_Journal_                                                                                                                                      = {Chin Med J (Engl)} }
@String { _Chinese_Medical_Sciences_Journal_                                                                                                                             = {Chin Med Sci J} }
@String { _Chirality_                                                                                                                                                    = {Chirality} }
@String { _Chirurg_                                                                                                                                                      = {Chirurg} }
@String { _Chirurgia_                                                                                                                                                    = {Chirurgia (Bucur)} }
@String { _Chirurgia_Degli_Organi_di_Movimento_                                                                                                                          = {Chir Organi Mov} }
@String { _Chirurgia_Italiana_                                                                                                                                           = {Chir Ital} }
@String { _Chirurgia_Maxillofacialis_et_Plastica_                                                                                                                        = {Chir Maxillofac Plast} }
@String { _Chirurgia_Narzadow_Ruchu_I_Ortopedia_Polska_                                                                                                                  = {Chir Narzadow Ruchu Ortop Pol} }
@String { _Chirurgie_                                                                                                                                                    = {Chirurgie} }
@String { _Chromosoma_                                                                                                                                                   = {Chromosoma} }
@String { _Chromosome_Research_                                                                                                                                          = {Chromosome Res} }
@String { _Chronic_Diseases_in_Canada_                                                                                                                                   = {Chronic Dis Can} }
@String { _Chronic_obstructive_pulmonary_diseases_Miami_                                                                                                                 = {Chronic Obstr Pulm Dis (Miami)} }
@String { _Chronic_Respiratory_Disease_                                                                                                                                  = {Chron Respir Dis} }
@String { _Chronobiology_International_                                                                                                                                  = {Chronobiol Int} }
@String { _Chung-Hua_Cheng_Hsing_Shao_Shang_Wai_Ko_Tsa_Chih_Chinese_Journal_OfPlastic_Surgery_and_Burns_Chung_Hua_Cheng_Hsing_Shao_Shang_Wai_Ko_Ts_                      = {Chih} }
@String { _Chung-Hua_Chieh_Ho_Ho_Hu_Hsi_Tsa_Chih_Chinese_Journal_of_Tuberculosis_and_Respiratory_Diseases_                                                               = {Chung Hua Chieh Ho Ho Hu Hsi Tsa Chih} }
@String { _Chung-Hua_Chung_Liu_Tsa_Chih_Chinese_Journal_of_Oncology_                                                                                                     = {Chung Hua Chung Liu Tsa Chih} }
@String { _Chung-Hua_Erh_Pi_Yen_Hou_Ko_Tsa_Chih_Chinese_Journal_of_Otorhinolaryngology_                                                                                  = {Chung Hua Erh Pi Yen Hou Ko Tsa Chih} }
@String { _Chung-Hua_Fu_Chan_Ko_Tsa_Chih_Chinese_Journal_of_Obstetrics_AndGynecology_                                                                                    = {Chung Hua Fu Chan Ko Tsa Chih} }
@String { _Chung-Hua_Hsueh_Yeh_Hsueh_Tsa_Chih_Chinese_Journal_of_Hematology_                                                                                             = {Chung Hua Hsueh Yeh Hsueh Tsa Chi} }
@String { _Chung-Hua_I_Hsueh_Tsa_Chih_Chinese_Medical_Journal_                                                                                                           = {Chung Hua I Hsueh Tsa Chih} }
@String { _Chung-Hua_Kou_Chiang_I_Hsueh_Tsa_Chih_Chinese_Journal_of_Stomatology_                                                                                         = {Chung Hua Kou Chiang Hsueh Tsa Chih} }
@String { _Chung-Hua_Liu_Hsing_Ping_Hsueh_Tsa_Chih_Chinese_Journal_of_Epidemiology_Pei-Ching_                                                                            = {Chung Hua Liu Hsing Ping Hsueh Tsa Chih} }
@String { _Chung-Hua_Min_Kuo_Hsiao_Erh_Ko_I_Hsueh_Hui_Tsa_Chih_Chung_Hua_Min_KuoHsiao_Erh_Ko_I_Hsueh_Hu_                                                                 = {Tsa Chih} }
@String { _Chung-Hua_Min_Kuo_Wei_Sheng_Wu_Chi_Mien_I_Hsueh_Tsa_Chih_Chinese_JournalOf_Microbiology_and_Immunology_Chung_Hua_Min_Kuo_Wei_Sheng_Wu_Chi_Mien_               = {Hsueh Tsa Chih} }
@String { _Chung-Hua_Nei_Ko_Tsa_Chih_Chinese_Journal_of_Internal_Medicine_                                                                                               = {Chung Hua Nei Ko Tsa Chih} }
@String { _Chung-Hua_Ping_Li_Hsueh_Tsa_Chih_Chinese_Journal_of_Pathology_                                                                                                = {Chung Hua Ping Li Hsueh Tsa Chih} }
@String { _Chung-Hua_Shih_Yen_Ho_Lin_Chuang_Ping_Tu_Hsueh_Tsa_Chih_ChineseJournal_of_Experimental_and_Clinical_Virology_Chung_Hua_Shih_Yen_Ho_Lin_Chuang_Ping_T_         = {Hsueh Tsa Chih} }
@String { _Chung-Hua_Wai_Ko_Tsa_Chih_Chinese_Journal_of_Surgery_                                                                                                         = {Chung Hua Wai Ko Tsa Chih} }
@String { _Chung-Hua_Yen_Ko_Tsa_Chih_Chinese_Journal_of_Ophthalmology_                                                                                                   = {Chung Hua Yen Ko Tsa Chih} }
@String { _Chung-Hua_Yu_Fang_I_Hsueh_Tsa_Chih_Chinese_Journal_of_Preventive_Medicine_                                                                                    = {Chung Hua Yu Fang I Hsueh Tsa Chih} }
@String { _Chung-Kuo_Chi_Sheng_Chung_Hsueh_Yu_Chi_Sheng_Chung_Ping_Tsa_Chih_ChineseJournal_of_Parasitology_and_Parasitic_Diseases_Chung_Kuo_Chi_Sheng_Chung_Hsueh_Yu_Ch_ = {Sheng Chung Ping Tsa Chih} }
@String { _Chung-Kuo_Chung_Hsi_I_Chieh_Ho_Tsa_Chih_Pei-Ching_                                                                                                            = {Chung Kuo Chung Hsi I Chieh Ho Tsa Chih} }
@String { _Chung-Kuo_Chung_Yao_Tsa_Chih_China_Journal_of_Chinese_Materia_Medica_Pei-Ching_                                                                               = {Chung Kuo Chung Yao Tsa Chih} }
@String { _Chung-Kuo_Hsiu_Fu_Chung_Chien_Wai_Ko_Tsa_Chih_Chinesse_Journal_OfReparative_and_Reconstructive_Surgery_Cheng-Tu_Shih_Chung_Kuo_Hsiu_Fu_Chung_Chien_Wai_Ko_Ts_ = {Chih} }
@String { _Chung-Kuo_I_Hsueh_Ko_Hsueh_Yuan_Hsueh_Pao_Acta_Academiae_Medicinae_Sinicae_                                                                                   = {Chung Kuo I Hsueh Ko Hsueh Yuan Hsueh Pao} }
@String { _Chung-Kuo_I_Liao_Chi_Hsieh_Tsa_Chih_Chinese_Journal_of_Medical_Instrumentation_Shang-Hai_Shih_                                                                = {Chung Kuo I Liao Chi Hsieh Tsa Chih} }
@String { _Chung-Kuo_Yao_Li_Hsueh_Pao_Acta_Pharmacologica_Sinica_                                                                                                        = {Chung Kuo Yao Li Hsueh Pao} }
@String { _Chung-Kuo_Ying_Yung_Sheng_Li_Hsueh_Tsa_Chih_Chinese_Journal_of_Applied_Physiology_                                                                            = {Chung Kuo Ying Yung Sheng Li Hsueh Tsa Chih} }
@String { _Chung_Yao_Tsai_Journal_of_Chinese_Medicinal_Materials_Kuang-Chou_Shih_                                                                                        = {Chung Yao Tsai} }
@String { _Ciba_Foundation_Symposium_                                                                                                                                    = {Ciba Found Symp} }
@String { _Circulation_                                                                                                                                                  = {Circulation} }
@String { _Circulation_Cardiovascular_Imaging_                                                                                                                           = {Circ Cardiovasc Imaging} }
@String { _Circulation_Journal_                                                                                                                                          = {Circ J} }
@String { _Circulation_Research_                                                                                                                                         = {Circ Res} }
@String { _Cirugia_Pediatrica_                                                                                                                                           = {Cir Pediatr} }
@String { _CLAO_Journal_                                                                                                                                                 = {CLAO J} }
@String { _Cleft_Palate-Craniofacial_Journal_                                                                                                                            = {Cleft Palate Craniofac J} }
@String { _Cleveland_Clinic_Journal_of_Medicine_                                                                                                                         = {Cleve Clin J Med} }
@String { _Climacteric_                                                                                                                                                  = {Climacteric} }
@String { _Clinica_Chimica_Acta_                                                                                                                                         = {Clin Chim Acta} }
@String { _Clinica_Terapeutica_                                                                                                                                          = {Clin Ter} }
@String { _Clinical_Anatomy_                                                                                                                                             = {Clin Anat} }
@String { _Clinical_and_Applied_Thrombosis/Hemostasis_                                                                                                                   = {Clin Appl Thromb Hemost} }
@String { _Clinical_and_Diagnostic_Laboratory_Immunology_                                                                                                                = {Clin Diagn Lab Immunol} }
@String { _Clinical_and_Experimental_Allergy_                                                                                                                            = {Clin Exp Allergy} }
@String { _Clinical_and_Experimental_Dermatology_                                                                                                                        = {Clin Exp Dermatol} }
@String { _Clinical_and_Experimental_Hypertension_                                                                                                                       = {Clin Exp Hypertens} }
@String { _Clinical_and_Experimental_Immunology_                                                                                                                         = {Clin Exp Immunol} }
@String { _Clinical_and_Experimental_Metastasis_                                                                                                                         = {Clin Exp Metastasis} }
@String { _Clinical_and_Experimental_Obstetrics_and_Gynecology_                                                                                                          = {Clin Exp Obstet Gynecol} }
@String { _Clinical_and_Experimental_Ophthalmology_                                                                                                                      = {Clin Exp Ophthalmol} }
@String { _Clinical_and_Experimental_Optometry_                                                                                                                          = {Clin Exp Optometry} }
@String { _Clinical_and_Experimental_Pharmacology_and_Physiology_                                                                                                        = {Clin Exp Pharmacol Physiol} }
@String { _Clinical_and_Experimental_Pharmacology_and_Physiology_Supplement_                                                                                             = {Clin Exp Pharmacol Physiol Suppl} }
@String { _Clinical_and_Experimental_Rheumatology_                                                                                                                       = {Clin Exp Rheumatol} }
@String { _Clinical_and_Investigative_Medicine_Medecine_Clinique_et_Experimentale_                                                                                       = {Clin Invest Med} }
@String { _Clinical_and_Laboratory_Haematology_                                                                                                                          = {Clin Lab Haematol} }
@String { _Clinical_Autonomic_Research_                                                                                                                                  = {Clin Auton Res} }
@String { _Clinical_Biochemistry_                                                                                                                                        = {Clin Biochem} }
@String { _Clinical_Cancer_Research_                                                                                                                                     = {Clin Cancer Res} }
@String { _Clinical_Cardiology_                                                                                                                                          = {Clin Cardiol} }
@String { _Clinical_Chemistry_                                                                                                                                           = {Clin Chem} }
@String { _Clinical_Chemistry_and_Laboratory_Medicine_                                                                                                                   = {Clin Chem Lab Med} }
@String { _Clinical_Colorectal_Cancer_                                                                                                                                   = {Clin Colorectal Cancer} }
@String { _Clinical_Diabetes_                                                                                                                                            = {Clin Diab} }
@String { _Clinical_Dysmorphology_                                                                                                                                       = {Clin Dysmorphol} }
@String { _Clinical_Electroencephalography_                                                                                                                              = {Clin Electroencephalogr} }
@String { _Clinical_Endocrinology_                                                                                                                                       = {Clin Endocrinol (Oxf)} }
@String { _Clinical_Gastroenterology_and_Hepatology_                                                                                                                     = {Clin Gastroenterol Hepatol} }
@String { _Clinical_Genetics_                                                                                                                                            = {Clin Genet} }
@String { _Clinical_Hemorheology_and_Microcirculation_                                                                                                                   = {Clin Hemorheol Microcirc} }
@String { _Clinical_Imaging_                                                                                                                                             = {Clin Imaging} }
@String { _Clinical_Immunology_and_Immunopathology_                                                                                                                      = {Clin Immunol Immunopathol} }
@String { _Clinical_Infectious_Diseases_                                                                                                                                 = {Clin Infect Dis} }
@String { _Clinical_Journal_of_Pain_                                                                                                                                     = {Clin J Pain} }
@String { _Clinical_Journal_of_Sport_Medicine_                                                                                                                           = {Clin J Sport Med} }
@String { _Clinical_Microbiology_Reviews_                                                                                                                                = {Clin Microbiol Rev} }
@String { _Clinical_Nephrology_                                                                                                                                          = {Clin Nephrol} }
@String { _Clinical_Neurology_and_Neurosurgery_                                                                                                                          = {Clin Neurol Neurosurg} }
@String { _Clinical_Neuropathology_                                                                                                                                      = {Clin Neuropathol} }
@String { _Clinical_Neuropharmacology_                                                                                                                                   = {Clin Neuropharmacol} }
@String { _Clinical_Neurophysiology_                                                                                                                                     = {Clin Neurophysiol} }
@String { _Clinical_Neuroscience_                                                                                                                                        = {Clin Neurosci} }
@String { _Clinical_Neurosurgery_                                                                                                                                        = {Clin Neurosurg} }
@String { _Clinical_Nuclear_Medicine_                                                                                                                                    = {Clin Nucl Med} }
@String { _Clinical_Obstetrics_and_Gynecology_                                                                                                                           = {Clin Obstet Gynecol} }
@String { _Clinical_Oncology_                                                                                                                                            = {Clin Oncol} }
@String { _Clinical_Oncology_Royal_College_of_Radiologists_                                                                                                              = {Clin Oncol (R Coll Radiol)} }
@String { _Clinical_Orthopaedics_and_Related_Research_                                                                                                                   = {Clin Orthop Relat Res} }
@String { _Clinical_Otolaryngology_                                                                                                                                      = {Clin Otolaryngol} }
@String { _Clinical_Pediatrics_                                                                                                                                          = {Clin Pediatr (Phila)} }
@String { _Clinical_Pharmacokinetics_                                                                                                                                    = {Clin Pharmacokinet} }
@String { _Clinical_Pharmacology_and_Therapeutics_                                                                                                                       = {Clin Pharmacol Ther} }
@String { _Clinical_Physiology_                                                                                                                                          = {Clin Physiol} }
@String { _Clinical_Psychology_Review_                                                                                                                                   = {Clin Psychol Rev} }
@String { _Clinical_Radiology_                                                                                                                                           = {Clin Radiol} }
@String { _Clinical_Rehabilitation_                                                                                                                                      = {Clin Rehabil} }
@String { _Clinical_Reviews_in_Allergy_and_Immunology_                                                                                                                   = {Clin Rev Allergy Immunol} }
@String { _Clinical_Rheumatology_                                                                                                                                        = {Clin Rheumatol} }
@String { _Clinical_Science_                                                                                                                                             = {Clin Sci (Colch)} }
@String { _Clinical_Symposia_                                                                                                                                            = {Clin Symp} }
@String { _Clinical_Techniques_in_Small_Animal_Practice_                                                                                                                 = {Clin Tech Small Anim Pract} }
@String { _Clinical_Therapeutics_                                                                                                                                        = {Clin Ther} }
@String { _Clinical_Transplantation_                                                                                                                                     = {Clin Transplant} }
@String { _Clinical_Transplants_                                                                                                                                         = {Clin Transpl} }
@String { _Clinics_in_Chest_Medicine_                                                                                                                                    = {Clin Chest Med} }
@String { _Clinics_in_Dermatology_                                                                                                                                       = {Clin Dermatol} }
@String { _Clinics_in_Diagnostic_Ultrasound_                                                                                                                             = {Clin Diagn Ultrasound} }
@String { _Clinics_in_Geriatric_Medicine_                                                                                                                                = {Clin Geriatr Med} }
@String { _Clinics_in_Laboratory_Medicine_                                                                                                                               = {Clin Lab Med} }
@String { _Clinics_in_Perinatology_                                                                                                                                      = {Clin Perinatol} }
@String { _Clinics_in_Plastic_Surgery_                                                                                                                                   = {Clin Plast Surg} }
@String { _Clinics_in_Podiatric_Medicine_and_Surgery_                                                                                                                    = {Clin Podiatr Med Surg} }
@String { _Clinics_in_Sports_Medicine_                                                                                                                                   = {Clin Sports Med} }
@String { _Clio_Medica_                                                                                                                                                  = {Clio Med} }
@String { _CMAJ_                                                                                                                                                         = {CMAJ} }
@String { _Cochrane_Database_of_Systematic_Reviews_                                                                                                                      = {Cochrane Database of Systematic Reviews} }
@String { _Cold_Spring_Harbor_Symposia_on_Quantitative_Biology_                                                                                                          = {Cold Spring Harb Symp Quant Biol} }
@String { _Collegium_Antropologicum_                                                                                                                                     = {Coll Antropol} }
@String { _Communicable_Disease_Report_CDR_Review_                                                                                                                       = {Commun Dis Rep CDR Rev} }
@String { _Communicable_Disease_Report_CDR_Supplement_                                                                                                                   = {Commun Dis Rep CDR Suppl} }
@String { _Communicable_Disease_Report_CDR_Weekly_                                                                                                                       = {Commun Dis Rep CDR Wkly} }
@String { _Communicable_Diseases_Intelligence_                                                                                                                           = {Commun Dis Intell} }
@String { _Communications_of_the_Association_for_Computing_Machinery_                                                                                                    = {Commun ACM} }
@String { _Communications_on_Pure_and_Applied_Mathematics_                                                                                                               = {Commun Pure Appl Math} }
@String { _Community_Dental_Health_Houndsmills_Hampshire_                                                                                                                = {Community Dent Health} }
@String { _Community_Dentistry_and_Oral_Epidemiology_                                                                                                                    = {Community Dent Oral Epidemiol} }
@String { _Community_Mental_Health_Journal_                                                                                                                              = {Community Ment Health J} }
@String { _Comparative_Immunology_Microbiology_and_Infectious_Diseases_                                                                                                  = {Comp Immunol Microbiol Infect Dis} }
@String { _Comprehensive_Psychiatry_                                                                                                                                     = {Compr Psychiatry} }
@String { _Comprehensive_Therapy_                                                                                                                                        = {Compr Ther} }
@String { _Comptes_Rendus_de_L_Academie_Des_Sciences_Serie_III_Sciences_de_La_Vie_                                                                                       = {C R Acad Sci III} }
@String { _Comptes_Rendus_Des_Seances_de_la_Societe_de_Biologie_et_de_Ses_Filiales_                                                                                      = {C R Seances Soc Biol Fil} }
@String { _Computational_Methods_in_Biomechanics_and_Biomedical_Engineering_                                                                                             = {Comput Methods Biomech Biomed Eng} }
@String { _Computer-Aided_Design_                                                                                                                                        = {Computer-Aided Design} }
@String { _Computer_Aided_Surgery_                                                                                                                                       = {Comput Aided Surg} }
@String { _Computer_Assisted_Radiology_and_Surgery_                                                                                                                      = {Comput Assist Radiol Surg} }
@String { _Computer_Graphics_and_Image_Processing_                                                                                                                       = {Comput Graph Image Process} }
@String { _Computer_Journal_                                                                                                                                             = {Comput J} }
@String { _Computer_Methods_and_Programs_in_Biomedicine_                                                                                                                 = {Comput Methods Programs Biomed} }
@String { _Computer_Methods_in_Applied_Mechanics_and_Engineering_                                                                                                        = {Comput Methods Appl Mech Eng} }
@String { _Computer_Vision_and_Image_Understanding_                                                                                                                      = {Comput Vis Image Underst} }
@String { _Computer_Vision_and_Pattern_Recognition_                                                                                                                      = {Comput Vis Pattern Recognit} }
@String { _Computer_Vision_Graphics_and_Image_Processing_                                                                                                                = {Comput Vis Graph Image Process} }
@String { _Computerized_Medical_Imaging_and_Graphics_                                                                                                                    = {Comput Med Imaging Graph} }
@String { _Computers_and_Biomedical_Research_                                                                                                                            = {Comput Biomed Res} }
@String { _Computers_and_Chemistry_                                                                                                                                      = {Comput Chem} }
@String { _Computers_and_Graphics_                                                                                                                                       = {Comput Graph} }
@String { _Computers_in_Biology_and_Medicine_                                                                                                                            = {Comput Biol Med} }
@String { _Computers_in_Cardiology_                                                                                                                                      = {Comput Cardiol} }
@String { _Computers_in_Nursing_                                                                                                                                         = {Comput Nurs} }
@String { _Computing_                                                                                                                                                    = {Computing} }
@String { _Computing_in_Science_and_Engineering_                                                                                                                         = {Comput Sci Eng} }
@String { _Conference_Proceedings_of_the_IEEE_Computer_Vision_                                                                                                           = {Conf Proc IEEE Comput Vis} }
@String { _Conference_Proceedings_of_the_IEEE_Engineering_in_Medicine_and_Biology_Society_                                                                               = {Conf Proc IEEE Eng Med Biol Soc} }
@String { _Connecticut_Medicine_                                                                                                                                         = {Conn Med} }
@String { _Connective_Tissue_Research_                                                                                                                                   = {Connect Tissue Res} }
@String { _Consciousness_and_Cognition_                                                                                                                                  = {Conscious Cogn} }
@String { _Contact_Dermatitis_                                                                                                                                           = {Contact Dermatitis} }
@String { _Contemporary_Clinical_Trials_                                                                                                                                 = {Contemp Clin Trials} }
@String { _Contemporary_Topics_in_Molecular_Immunology_                                                                                                                  = {Contemp Top Mol Immunol} }
@String { _Contraception_                                                                                                                                                = {Contraception} }
@String { _Contraception_Fertilite_Sexualite_                                                                                                                            = {Contracept Fertil Sex} }
@String { _Contrast_Media_and_Molecular_Imaging_                                                                                                                         = {Contrast Media Mol Imaging} }
@String { _Contributions_To_Epidemiology_and_Biostatistics_                                                                                                              = {Contrib Epidemiol Biostat} }
@String { _Contributions_To_Gynecology_and_Obstetrics_                                                                                                                   = {Contrib Gynecol Obstet} }
@String { _Contributions_To_Nephrology_                                                                                                                                  = {Contrib Nephrol} }
@String { _Controlled_Clinical_Trials_                                                                                                                                   = {Control Clin Trials} }
@String { _COPD_                                                                                                                                                         = {COPD} }
@String { _Cornea_                                                                                                                                                       = {Cornea} }
@String { _Coronary_Artery_Disease_                                                                                                                                      = {Coron Artery Dis} }
@String { _Cortex_                                                                                                                                                       = {Cortex} }
@String { _Crisis_                                                                                                                                                       = {Crisis} }
@String { _Critical_Care_                                                                                                                                                = {Crit Care} }
@String { _Critical_Care_Clinics_                                                                                                                                        = {Crit Care Clin} }
@String { _Critical_Care_Medicine_                                                                                                                                       = {Crit Care Med} }
@String { _Critical_Reviews_in_Biochemistry_and_Molecular_Biology_                                                                                                       = {Crit Rev Biochem Mol Biol} }
@String { _Critical_Reviews_in_Biomedical_Engineering_                                                                                                                   = {Crit Rev Biomed Eng} }
@String { _Critical_Reviews_in_Biotechnology_                                                                                                                            = {Crit Rev Biotechnol} }
@String { _Critical_Reviews_in_Clinical_Laboratory_Sciences_                                                                                                             = {Crit Rev Clin Lab Sci} }
@String { _Critical_Reviews_in_Diagnostic_Imaging_                                                                                                                       = {Crit Rev Diagn Imaging} }
@String { _Critical_Reviews_in_Eukaryotic_Gene_Expression_                                                                                                               = {Crit Rev Eukaryot Gene Expr} }
@String { _Critical_Reviews_in_Food_Science_and_Nutrition_                                                                                                               = {Crit Rev Food Sci Nutr} }
@String { _Critical_Reviews_in_Immunology_                                                                                                                               = {Crit Rev Immunol} }
@String { _Critical_Reviews_in_Microbiology_                                                                                                                             = {Crit Rev Microbiol} }
@String { _Critical_Reviews_in_Neurobiology_                                                                                                                             = {Crit Rev Neurobiol} }
@String { _Critical_Reviews_in_Oncogenesis_                                                                                                                              = {Crit Rev Oncog} }
@String { _Critical_Reviews_in_Oncology/Hematology_                                                                                                                      = {Crit Rev Oncol Hematol} }
@String { _Critical_Reviews_in_Oral_Biology_and_Medicine_                                                                                                                = {Crit Rev Oral Biol Med} }
@String { _Critical_Reviews_in_Therapeutic_Drug_Carrier_Systems_                                                                                                         = {Crit Rev Ther Drug Carrier Syst} }
@String { _Critical_Reviews_in_Toxicology_                                                                                                                               = {Crit Rev Toxicol} }
@String { _Cryobiology_                                                                                                                                                  = {Cryobiology} }
@String { _Cultural_Diversity_and_Mental_Health_                                                                                                                         = {Cult Divers Ment Health} }
@String { _Culture_Medicine_and_Psychiatry_                                                                                                                              = {Cult Med Psychiatry} }
@String { _Current_Biology_                                                                                                                                              = {Curr Biol} }
@String { _Current_Clinical_Topics_in_Infectious_Diseases_                                                                                                               = {Curr Clin Top Infect Dis} }
@String { _Current_Diabetes_Reports_                                                                                                                                     = {Curr Diab Rep} }
@String { _Current_Diabetes_Review_                                                                                                                                      = {Curr Diab Rev} }  
@String { _Current_Eye_Research_                                                                                                                                         = {Curr Eye Res} }
@String { _Current_Genetics_                                                                                                                                             = {Curr Genet} }
@String { _Current_Medical_Research_and_Opinion_                                                                                                                         = {Curr Med Res Opin} }
@String { _Current_Medicinal_Chemistry_Anti-cancer_Agents_                                                                                                               = {Curr Med Chem Anticancer Agents} }
@String { _Current_Neurology_and_Neuroscience_Reports_                                                                                                                   = {Curr Neurol Neurosci Rep} }
@String { _Current_Opinion_in_Biotechnology_                                                                                                                             = {Curr Opin Biotechnol} }
@String { _Current_Opinion_in_Cardiology_                                                                                                                                = {Curr Opin Cardiol} }
@String { _Current_Opinion_in_Cell_Biology_                                                                                                                              = {Curr Opin Cell Biol} }
@String { _Current_Opinion_in_Critical_Care_                                                                                                                             = {Curr Opin Crit Care} }
@String { _Current_Opinion_in_Genetics_and_Development_                                                                                                                  = {Curr Opin Genet Dev} }
@String { _Current_Opinion_in_Hematology_                                                                                                                                = {Curr Opin Hematol} }
@String { _Current_Opinion_in_Immunology_                                                                                                                                = {Curr Opin Immunol} }
@String { _Current_Opinion_in_Lipidology_                                                                                                                                = {Curr Opin Lipidol} }
@String { _Current_Opinion_in_Nephrology_and_Hypertension_                                                                                                               = {Curr Opin Nephrol Hypertens} }
@String { _Current_Opinion_in_Neurobiology_                                                                                                                              = {Curr Opin Neurobiol} }
@String { _Current_Opinion_in_Neurology_                                                                                                                                 = {Curr Opin Neurol} }
@String { _Current_Opinion_in_Obstetrics_and_Gynecology_                                                                                                                 = {Curr Opin Obstet Gynecol} }
@String { _Current_Opinion_in_Oncology_                                                                                                                                  = {Curr Opin Oncol} }
@String { _Current_Opinion_in_Ophthalmology_                                                                                                                             = {Curr Opin Ophthalmol} }
@String { _Current_Opinion_in_Pediatrics_                                                                                                                                = {Curr Opin Pediatr} }
@String { _Current_Opinion_in_Pulmonary_Medicine_                                                                                                                        = {Curr Opin Pulm Med} }
@String { _Current_Opinion_in_Rheumatology_                                                                                                                              = {Curr Opin Rheumatol} }
@String { _Current_Opinion_in_Structural_Biology_                                                                                                                        = {Curr Opin Struct Biol} }
@String { _Current_Opinion_in_Urology_                                                                                                                                   = {Curr Opin Urol} }
@String { _Current_Problems_in_Cancer_                                                                                                                                   = {Curr Probl Cancer} }
@String { _Current_Problems_in_Cardiology_                                                                                                                               = {Curr Probl Cardiol} }
@String { _Current_Problems_in_Dermatology_                                                                                                                              = {Curr Probl Dermatol} }
@String { _Current_Problems_in_Diagnostic_Radiology_                                                                                                                     = {Curr Probl Diagn Radiol} }
@String { _Current_Problems_in_Pediatrics_                                                                                                                               = {Curr Probl Pediatr} }
@String { _Current_Problems_in_Surgery_                                                                                                                                  = {Curr Probl Surg} }
@String { _Current_Studies_in_Hematology_and_Blood_Transfusion_                                                                                                          = {Curr Stud Hematol Blood Transfus} }
@String { _Current_Therapy_in_Endocrinology_and_Metabolism_                                                                                                              = {Curr Ther Endocrinol Metab} }
@String { _Current_Topics_in_Cellular_Regulation_                                                                                                                        = {Curr Top Cell Regul} }
@String { _Current_Topics_in_Developmental_Biology_                                                                                                                      = {Curr Top Dev Biol} }
@String { _Current_Topics_in_Medical_Mycology_                                                                                                                           = {Curr Top Med Mycol} }
@String { _Current_Topics_in_Microbiology_and_Immunology_                                                                                                                = {Curr Top Microbiol Immunol} }
@String { _Current_Topics_in_Neuroendocrinology_                                                                                                                         = {Curr Top Neuroendocrinol} }
@String { _Current_Topics_in_Pathology_                                                                                                                                  = {Curr Top Pathol} }
@String { _Current_Urology_Reports_                                                                                                                                      = {Curr Urol Rep} }
@String { _Cutis_                                                                                                                                                        = {Cutis} }
@String { _Cytobios_                                                                                                                                                     = {Cytobios} }
@String { _Cytogenetics_and_Cell_Genetics_                                                                                                                               = {Cytogenet Cell Genet} }
@String { _Cytokine_                                                                                                                                                     = {Cytokine} }
@String { _Cytokine_and_Growth_Factor_Reviews_                                                                                                                           = {Cytokine Growth Factor Rev} }
@String { _Cytokines_                                                                                                                                                    = {Cytokines} }
@String { _Cytokines_Cellular_and_Molecular_Therapy_                                                                                                                     = {Cytokines Cell Mol Ther} }
@String { _Cytometry_                                                                                                                                                    = {Cytometry} }
@String { _Cytometry_Supplement_                                                                                                                                         = {Cytometry Suppl} }
@String { _Cytopathology_                                                                                                                                                = {Cytopathology} }
@String { _Dakar_Medical_                                                                                                                                                = {Dakar Med} }
@String { _Danish_Medical_Bulletin_                                                                                                                                      = {Dan Med Bull} }
@String { _Data_Mining_and_Knowledge_Discovery_                                                                                                                          = {Data Mining and Knowledge Discovery} }
@String { _Delaware_Medical_Journal_                                                                                                                                     = {Del Med J} }
@String { _Delft_Progress_Report_                                                                                                                                        = {Delft Progress Report} }
@String { _Dementia_and_Geriatric_Cognitive_Disorders_                                                                                                                   = {Dement Geriatr Cogn Disord} }
@String { _Demography_                                                                                                                                                   = {Demography} }
@String { _Dental_Clinics_of_North_America_                                                                                                                              = {Dent Clin North Am} }
@String { _Dentomaxillofacial_Radiology_                                                                                                                                 = {Dentomaxillofac Radiol} }
@String { _Depression_and_Anxiety_                                                                                                                                       = {Depress Anxiety} }
@String { _Dermatologic_Clinics_                                                                                                                                         = {Dermatol Clin} }
@String { _Dermatologic_Surgery_                                                                                                                                         = {Dermatol Surg} }
@String { _Dermatology_                                                                                                                                                  = {Dermatology} }
@String { _Dermatology_Online_Journal_                                                                                                                                   = {Dermatol Online J} }
@String { _Deutsche_Medizinische_Wochenschrift_                                                                                                                          = {Dtsch Med Wochenschr} }
@String { _Development_                                                                                                                                                  = {Development} }
@String { _Development_and_Psychopathology_                                                                                                                              = {Dev Psychopathol} }
@String { _Development_Growth_and_Differentiation_                                                                                                                       = {Dev Growth Differ} }
@String { _Development_Supplement_                                                                                                                                       = {Dev Suppl} }
@String { _Developmental_and_Comparative_Immunology_                                                                                                                     = {Dev Comp Immunol} }
@String { _Developmental_Biology_                                                                                                                                        = {Dev Biol} }
@String { _Developmental_Dynamics_                                                                                                                                       = {Dev Dyn} }
@String { _Developmental_Genetics_                                                                                                                                       = {Dev Genet} }
@String { _Developmental_Immunology_                                                                                                                                     = {Dev Immunol} }
@String { _Developmental_Medicine_and_Child_Neurology_                                                                                                                   = {Dev Med Child Neurol} }
@String { _Developmental_Medicine_and_Child_Neurology_Supplement_                                                                                                        = {Dev Med Child Neurol Suppl} }
@String { _Developmental_Neuroscience_                                                                                                                                   = {Dev Neurosci} }
@String { _Developmental_Psychobiology_                                                                                                                                  = {Dev Psychobiol} }
@String { _Developmental_Psychology_                                                                                                                                     = {Dev Psychol} }
@String { _Developments_in_Biological_Standardization_                                                                                                                   = {Dev Biol Stand} }
@String { _Developments_in_Ophthalmology_                                                                                                                                = {Dev Ophthalmol} }
@String { _Diabetes_                                                                                                                                                     = {Diabetes} }
@String { _Diabetes_and_Metabolism_                                                                                                                                      = {Diabetes Metab} }
@String { _Diabetes_Care_                                                                                                                                                = {Diabetes Care} }
@String { _Diabetes_Research_and_Clinical_Practice_                                                                                                                      = {Diabetes Res Clin Pract} }
@String { _Diabetes_Technology_and_Therapeutics_                                                                                                                         = {Diabetes Technology and Therapeutics} }
@String { _DiabetesMetabolism_Reviews_                                                                                                                                   = {Diabetes Metab Rev} }
@String { _Diabetic_Medicine_                                                                                                                                            = {Diabet Med} }
@String { _Diabetologia_                                                                                                                                                 = {Diabetologia} }
@String { _Diagnostic_and_Interventional_Radiology_                                                                                                                      = {Diagnostic and Interventional Radiology} }
@String { _Diagnostic_Cytopathology_                                                                                                                                     = {Diagn Cytopathol} }
@String { _Diagnostic_Imaging_                                                                                                                                           = {Diagnostic Imaging} }
@String { _Diagnostic_Imaging_Europe_                                                                                                                                    = {Diagnostic Imaging Europe} }
@String { _Diagnostic_Microbiology_and_Infectious_Disease_                                                                                                               = {Diagn Microbiol Infect Dis} }
@String { _Diagnostic_Molecular_Pathology_                                                                                                                               = {Diagn Mol Pathol} }
@String { _Differentiation_                                                                                                                                              = {Differentiation} }
@String { _Digestion_                                                                                                                                                    = {Digestion} }
@String { _Digestive_Diseases_                                                                                                                                           = {Dig Dis} }
@String { _Digestive_Diseases_and_Sciences_                                                                                                                              = {Dig Dis Sci} }
@String { _Digital_Mammography_                                                                                                                                          = {Digit Mammogr} }
@String { _Disability_and_Rehabilitation_                                                                                                                                = {Disabil Rehabil} }
@String { _Disasters_                                                                                                                                                    = {Disasters} }
@String { _Discrete_Applied_Mathematics_                                                                                                                                 = {Discrete Appl Math} }
@String { _Disease-A-Month_                                                                                                                                              = {Dis Mon} }
@String { _Disease_Markers_                                                                                                                                              = {Dis Markers} }
@String { _Diseases_of_the_Colon_and_Rectum_                                                                                                                             = {Dis Colon Rectum} }
@String { _Diseases_of_the_Esophagus_                                                                                                                                    = {Dis Esophagus} }
@String { _DNA_and_Cell_Biology_                                                                                                                                         = {DNA Cell Biol} }
@String { _DNA_Research_                                                                                                                                                 = {DNA Res} }
@String { _DNA_Sequence_                                                                                                                                                 = {DNA Seq} }
@String { _Documenta_Ophthalmologica_                                                                                                                                    = {Doc Ophthalmol} }
@String { _Doklady_Akademii_Nauk_                                                                                                                                        = {Dokl Akad Nauk} }
@String { _Domestic_Animal_Endocrinology_                                                                                                                                = {Domest Anim Endocrinol} }
@String { _Downs_Syndrome_Research_and_Practice_                                                                                                                         = {Downs Syndr Res Pract} }
@String { _Drug_and_Alcohol_Dependence_                                                                                                                                  = {Drug Alcohol Depend} }
@String { _Drug_and_Chemical_Toxicology_                                                                                                                                 = {Drug Chem Toxicol} }
@String { _Drug_and_Therapeutics_Bulletin_                                                                                                                               = {Drug Ther Bull} }
@String { _Drug_Design_and_Discovery_Yverdon-Les-Bains_                                                                                                                  = {Drug Des Discov} }
@String { _Drug_Discovery_Today_                                                                                                                                         = {Drug Discovery Today} }
@String { _Drug_Metabolism_and_Disposition_                                                                                                                              = {Drug Metab Dispos} }
@String { _Drug_Metabolism_and_Drug_Interactions_                                                                                                                        = {Drug Metabol Drug Interact} }
@String { _Drug_Metabolism_Reviews_                                                                                                                                      = {Drug Metab Rev} }
@String { _Drug_Safety_                                                                                                                                                  = {Drug Saf} }
@String { _Drugs_                                                                                                                                                        = {Drugs} }
@String { _Drugs_and_Aging_                                                                                                                                              = {Drugs Aging} }
@String { _Drugs_Under_Experimental_and_Clinical_Research_                                                                                                               = {Drugs Exp Clin Res} }
@String { _DTW_Deutsche_Tierarztliche_Wochenschrift_                                                                                                                     = {DTW Dtsch Tierarztl Wochenschr} }
@String { _Duodecim_                                                                                                                                                     = {Duodecim} }
@String { _Dysphagia_                                                                                                                                                    = {Dysphagia} }
@String { _Ear_and_Hearing_                                                                                                                                              = {Ear Hear} }
@String { _Ear_Nose_and_Throat_Journal_                                                                                                                                  = {Ear Nose Throat J} }
@String { _Early_Human_Development_                                                                                                                                      = {Early Hum Dev} }
@String { _Early_Pregnancy_                                                                                                                                              = {Early Pregnancy} }
@String { _East_African_Medical_Journal_                                                                                                                                 = {East Afr Med J} }
@String { _Ecology_                                                                                                                                                      = {Ecology} }
@String { _Ecotoxicology_and_Environmental_Safety_                                                                                                                       = {Ecotoxicol Environ Saf} }
@String { _Experimental_Eye_Research_                                                                                                                                    = {Exp Eye Res } }
@String { _Eisei_Shikenjo_Hokoku_Bulletin_of_National_Institute_of_Hygienic_Sciences_                                                                                    = {Eisei Shikenjo Hokoku} }
@String { _Eksperimentalnaia_I_Klinicheskaia_Farmakologiia_                                                                                                              = {Eksp Klin Farmakol} }
@String { _Electroencephalography_and_Clinical_Neurophysiology_                                                                                                          = {Electroencephalogr Clin Neurophysiol} }
@String { _Electroencephalography_and_Clinical_Neurophysiology_Supplement_                                                                                               = {Electroencephalogr Clin Neurophysiol Suppl} }
@String { _Electromyography_and_Clinical_Neurophysiology_                                                                                                                = {Electromyogr Clin Neurophysiol} }
@String { _Electrophoresis_                                                                                                                                              = {Electrophoresis} }
@String { _EMBO_Journal_                                                                                                                                                 = {EMBO J} }
@String { _Emergency_Medicine_Clinics_of_North_America_                                                                                                                  = {Emerg Med Clin North Am} }
@String { _Emergency_Medicine_Journal_                                                                                                                                   = {Emerg Med J} }
@String { _Emergency_Radiology_                                                                                                                                          = {Emerg Radiol} }
@String { _Emerging_Infectious_Diseases_                                                                                                                                 = {Emerg Infect Dis} }
@String { _Encephale_                                                                                                                                                    = {Encephale} }
@String { _Endeavour_                                                                                                                                                    = {Endeavour} }
@String { _Endocrine_                                                                                                                                                    = {Endocrine} }
@String { _Endocrine_Journal_                                                                                                                                            = {Endocr J} }
@String { _Endocrine_Research_                                                                                                                                           = {Endocr Res} }
@String { _Endocrine_Reviews_                                                                                                                                            = {Endocr Rev} }
@String { _Endocrinology_                                                                                                                                                = {Endocrinology} }
@String { _Endocrinology_and_Metabolism_Clinics_of_North_America_                                                                                                        = {Endocrinol Metab Clin North Am} }
@String { _Endoscopy_                                                                                                                                                    = {Endoscopy} }
@String { _Endothelium_                                                                                                                                                  = {Endothelium} }
@String { _Enfermedades_Infecciosas_Y_Microbiologia_Clinica_                                                                                                             = {Enferm Infecc Microbiol Clin} }
@String { _Environmental_and_Molecular_Mutagenesis_                                                                                                                      = {Environ Mol Mutagen} }
@String { _Environmental_Health_Perspectives_                                                                                                                            = {Environ Health Perspect} }
@String { _Environmental_Research_                                                                                                                                       = {Environ Res} }
@String { _Epidemiologia_E_Prevenzione_                                                                                                                                  = {Epidemiol Prev} }
@String { _Epidemiologia_E_Psichiatria_Sociale_                                                                                                                          = {Epidemiol Psichiatr Soc} }
@String { _Epidemiologic_Reviews_                                                                                                                                        = {Epidemiol Rev} }
@String { _Epidemiological_Bulletin_                                                                                                                                     = {Epidemiol Bull} }
@String { _Epidemiologie_Mikrobiologie_Imunologie_                                                                                                                       = {Epidemiol Mikrobiol Imunol} }
@String { _Epidemiology_                                                                                                                                                 = {Epidemiology} }
@String { _Epidemiology_and_Infection_                                                                                                                                   = {Epidemiol Infect} }
@String { _Epilepsia_                                                                                                                                                    = {Epilepsia} }
@String { _Epilepsy_Research_                                                                                                                                            = {Epilepsy Res} }
@String { _Epilepsy_Research_Supplement_                                                                                                                                 = {Epilepsy Res Suppl} }
@String { _Equine_Veterinary_Journal_                                                                                                                                    = {Equine Vet J} }
@String { _Ergonomics_                                                                                                                                                   = {Ergonomics} }
@String { _Essays_in_Biochemistry_                                                                                                                                       = {Essays Biochem} }
@String { _Ethiopian_Medical_Journal_                                                                                                                                    = {Ethiop Med J} }
@String { _Ethnicity_and_Disease_                                                                                                                                        = {Ethn Dis} }
@String { _Ethnicity_and_Health_                                                                                                                                         = {Ethn Health} }
@String { _EURASIP_Journal_on_Image_and_Video_Processing_                                                                                                                = {EURASIP J Image Video Process} }
@String { _European_Archives_of_Oto-Rhino-Laryngology_                                                                                                                   = {Eur Arch Otorhinolaryngol} }
@String { _European_Archives_of_Oto-Rhino-Laryngology_Supplement_                                                                                                        = {Eur Arch Otorhinolaryngol Suppl} }
@String { _European_Archives_of_Psychiatry_and_Clinical_Neuroscience_                                                                                                    = {Eur Arch Psychiatry Clin Neurosci} }
@String { _European_Biophysics_Journal_                                                                                                                                  = {Eur Biophys J} }
@String { _European_Child_and_Adolescent_Psychiatry_                                                                                                                     = {Eur Child Adolesc Psychiatry} }
@String { _European_Conference_on_Computer_Vision_                                                                                                                       = {European Conference on Computer Vision} }
@String { _European_Congress_of_Radiology_                                                                                                                               = {European Congress of Radiology} }
@String { _European_Cytokine_Network_                                                                                                                                    = {Eur Cytokine Netw} }
@String { _European_Heart_Journal_                                                                                                                                       = {Eur Heart J} }
@String { _European_Heart_Journal_Cardiovascular_Imaging_                                                                                                                = {Eur Heart J Cardiovasc Imaging} }
@String { _European_Journal_of_Anaesthesiology_                                                                                                                          = {Eur J Anaesthesiol} }
@String { _European_Journal_of_Anaesthesiology_Supplement_                                                                                                               = {Eur J Anaesthesiol Suppl} }
@String { _European_Journal_of_Applied_Physiology_                                                                                                                       = {Eur J Applied Physiol} }
@String { _European_Journal_of_Applied_Physiology_and_Occupational_Physiology_                                                                                           = {Eur J Appl Physiol} }
@String { _European_Journal_of_Biochemistry_                                                                                                                             = {Eur J Biochem} }
@String { _European_Journal_of_Cancer_                                                                                                                                   = {Eur J Cancer} }
@String { _European_Journal_of_Cancer_Prevention_                                                                                                                        = {Eur J Cancer Prev} }
@String { _European_Journal_of_Cardio-Thoracic_Surgery_                                                                                                                  = {Eur J Cardiothorac Surg} }
@String { _European_Journal_of_Cell_Biology_                                                                                                                             = {Eur J Cell Biol} }
@String { _European_Journal_of_Cell_Biology_Supplement_                                                                                                                  = {Eur J Cell Biol Suppl} }
@String { _European_Journal_of_Clinical_Investigation_                                                                                                                   = {Eur J Clin Invest} }
@String { _European_Journal_of_Clinical_Microbiology_and_Infectious_Diseases_                                                                                            = {Eur J Clin Microbiol Infect Dis} }
@String { _European_Journal_of_Clinical_Nutrition_                                                                                                                       = {Eur J Clin Nutr} }
@String { _European_Journal_of_Clinical_Pharmacology_                                                                                                                    = {Eur J Clin Pharmacol} }
@String { _European_Journal_of_Drug_Metabolism_and_Pharmacokinetics_                                                                                                     = {Eur J Drug Metab Pharmacokinet} }
@String { _European_Journal_of_Echocardiography_                                                                                                                         = {Eur J Echocardiogr} }
@String { _European_Journal_of_Emergency_Medicine_                                                                                                                       = {Eur J Emerg Med} }
@String { _European_Journal_of_Endocrinology_                                                                                                                            = {Eur J Endocrinol} }
@String { _European_Journal_of_Epidemiology_                                                                                                                             = {Eur J Epidemiol} }
@String { _European_Journal_of_Gastroenterology_and_Hepatology_                                                                                                          = {Eur J Gastroenterol Hepatol} }
@String { _European_Journal_of_Gynaecological_Oncology_                                                                                                                  = {Eur J Gynaecol Oncol} }
@String { _European_Journal_of_Haematology_                                                                                                                              = {Eur J Haematol} }
@String { _European_Journal_of_Haematology_Supplementum_                                                                                                                 = {Eur J Haematol Suppl} }
@String { _European_Journal_of_Heart_Failure_                                                                                                                            = {Eur J Heart Fail} }
@String { _European_Journal_of_Histochemistry_                                                                                                                           = {Eur J Histochem} }
@String { _European_Journal_of_Human_Genetics_                                                                                                                           = {Eur J Hum Genet} }
@String { _European_Journal_of_Immunogenetics_                                                                                                                           = {Eur J Immunogenet} }
@String { _European_Journal_of_Immunology_                                                                                                                               = {Eur J Immunol} }
@String { _European_Journal_of_Internal_Medicine_                                                                                                                        = {Eur J Intern Med} }
@String { _European_Journal_of_Medical_Research_                                                                                                                         = {Eur J Med Res} }
@String { _European_Journal_of_Morphology_                                                                                                                               = {Eur J Morphol} }
@String { _European_Journal_of_Neurology_                                                                                                                                = {Eur J Neurol} }
@String { _European_Journal_of_Neuroscience_                                                                                                                             = {Eur J Neurosci} }
@String { _European_Journal_of_Nuclear_Medicine_                                                                                                                         = {Eur J Nucl Med} }
@String { _European_Journal_of_Nuclear_Medicine_and_Molecular_Imaging_                                                                                                   = {Eur J Nucl Med Mol Imaging} }
@String { _European_Journal_of_Obstetrics_Gynecology_and_Reproductive_Biology_                                                                                           = {Eur J Obstet Gynecol Reprod Biol} }
@String { _European_Journal_of_Ophthalmology_                                                                                                                            = {Eur J Ophthalmol} }
@String { _European_Journal_of_Oral_Sciences_                                                                                                                            = {Eur J Oral Sci} }
@String { _European_Journal_of_Orthodontics_                                                                                                                             = {Eur J Orthod} }
@String { _European_Journal_of_Pediatric_Surgery_                                                                                                                        = {Eur J Pediatr Surg} }
@String { _European_Journal_of_Pediatrics_                                                                                                                               = {Eur J Pediatr} }
@String { _European_Journal_of_Pharmacology_                                                                                                                             = {Eur J Pharmacol} }
@String { _European_Journal_of_Radiology_                                                                                                                                = {Eur J Radiol} }
@String { _European_Journal_of_Rheumatology_and_Inflammation_                                                                                                            = {Eur J Rheumatol Inflamm} }
@String { _European_Journal_of_Surgery_                                                                                                                                  = {Eur J Surg} }
@String { _European_Journal_of_Surgical_Oncology_                                                                                                                        = {Eur J Surg Oncol} }
@String { _European_Journal_of_Trauma_and_Emergency_Surgery_                                                                                                             = {Eur J Trauma Emerg Surg} }
@String { _European_Journal_of_Ultrasound_                                                                                                                               = {Eur J Ultrasound} }
@String { _European_Journal_of_Vascular_and_Endovascular_Surgery_                                                                                                        = {Eur J Vasc Endovasc Surg} }
@String { _European_Neurology_                                                                                                                                           = {Eur Neurol} }
@String { _European_Neuropsychopharmacology_                                                                                                                             = {Eur Neuropsychopharmacol} }
@String { _European_Physical_Journal_C_-_Particles_and_Fields_                                                                                                           = {European Physical Journal C - Particles and Fields} }
@String { _European_Radiology_                                                                                                                                           = {Eur Radiol} }
@String { _European_Respiratory_Journal_                                                                                                                                 = {Eur Respir J} }
@String { _European_Respiratory_Journal_Supplement_                                                                                                                      = {Eur Respir J Suppl} }
@String { _European_Review_for_Medical_and_Pharmacological_Sciences_                                                                                                     = {Eur Rev Med Pharmacol Sci} }
@String { _European_Society_for_Magnetic_Resonance_in_Medicine_and_Biology_                                                                                              = {European Society for Magnetic Resonance in Medicine and Biology} }
@String { _European_Spine_Journal_                                                                                                                                       = {Eur Spine J} }
@String { _European_Surgical_Research_                                                                                                                                   = {Eur Surg Res} }
@String { _European_Urology_                                                                                                                                             = {Eur Urol} }
@String { _Europhysics_Letters_                                                                                                                                          = {Europhysics Letters} }
@String { _Evolutionary_Computation_                                                                                                                                     = {Evol Comput} }
@String { _Exercise_and_Sport_Sciences_Reviews_                                                                                                                          = {Exerc Sport Sci Rev} }
@String { _Exercise_Immunology_Review_                                                                                                                                   = {Exerc Immunol Rev} }
@String { _Experimental_Aging_Research_                                                                                                                                  = {Exp Aging Res} }
@String { _Experimental_and_Applied_Acarology_                                                                                                                           = {Exp Appl Acarol} }
@String { _Experimental_and_Clinical_Endocrinology_and_Diabetes_                                                                                                         = {Exp Clin Endocrinol Diabetes} }
@String { _Experimental_and_Clinical_Immunogenetics_                                                                                                                     = {Exp Clin Immunogenet} }
@String { _Experimental_and_Clinical_Psychopharmacology_                                                                                                                 = {Exp Clin Psychopharmacol} }
@String { _Experimental_and_Molecular_Pathology_                                                                                                                         = {Exp Mol Pathol} }
@String { _Experimental_and_Toxicologic_Pathology_                                                                                                                       = {Exp Toxicol Pathol} }
@String { _Experimental_Animals_                                                                                                                                         = {Exp Anim} }
@String { _Experimental_Brain_Research_                                                                                                                                  = {Exp Brain Res} }
@String { _Experimental_Cell_Research_                                                                                                                                   = {Exp Cell Res} }
@String { _Experimental_Dermatology_                                                                                                                                     = {Exp Dermatol} }
@String { _Experimental_Eye_Research_                                                                                                                                    = {Exp Eye Res} }
@String { _Experimental_Gerontology_                                                                                                                                     = {Exp Gerontol} }
@String { _Experimental_Hematology_                                                                                                                                      = {Exp Hematol} }
@String { _Experimental_Lung_Research_                                                                                                                                   = {Exp Lung Res} }
@String { _Experimental_Nephrology_                                                                                                                                      = {Exp Nephrol} }
@String { _Experimental_Neurology_                                                                                                                                       = {Exp Neurol} }
@String { _Experimental_Parasitology_                                                                                                                                    = {Exp Parasitol} }
@String { _Experimental_Physiology_                                                                                                                                      = {Exp Physiol} }
@String { _Expert_Opinion_on_Pharmacotherapy_                                                                                                                            = {Expert Opinion on Pharmacotherapy} }
@String { _Expert_Review_of_Anti-Infective_Therapy_                                                                                                                      = {Expert Review of Anti-Infective Therapy} }
@String { _Expert_Review_of_Anticancer_Therapy_                                                                                                                          = {Expert Rev Anticancer Ther} }
@String { _Expert_Review_of_Medical_Devices_                                                                                                                             = {Expert Review of Medical Devices} }
@String { _Expert_Review_of_Neurotherapeutics_                                                                                                                           = {Expert Rev Neurother} }
@String { _Expert_Systems_with_Applications_                                                                                                                             = {Expert Syst Appl} }
@String { _Eye_                                                                                                                                                          = {Eye} }
@String { _Eye_London_England_                                                                                                                                           = {Eye (Lond)} }
@String { _Fa_I_Hsueh_Tsa_Chih_Journal_of_Forensic_Medicine_Shang-Hai_                                                                                                   = {Fa I Hsueh Tsa Chih} }
@String { _Family_Medicine_                                                                                                                                              = {Fam Med} }
@String { _Family_Planning_Perspectives_                                                                                                                                 = {Fam Plann Perspect} }
@String { _Family_Practice_                                                                                                                                              = {Fam Pract} }
@String { _Family_Process_                                                                                                                                               = {Fam Process} }
@String { _FAO_Food_and_Nutrition_Paper_                                                                                                                                 = {FAO Food Nutr Pap} }
@String { _Faraday_Discussions_                                                                                                                                          = {Faraday Discuss} }
@String { _Farmaco_                                                                                                                                                      = {Farmaco} }
@String { _FASEB_Journal_                                                                                                                                                = {FASEB J} }
@String { _FEBS_Letters_                                                                                                                                                 = {FEBS Lett} }
@String { _FEMS_Immunology_and_Medical_Microbiology_                                                                                                                     = {FEMS Immunol Med Microbiol} }
@String { _FEMS_Microbiology_Letters_                                                                                                                                    = {FEMS Microbiol Lett} }
@String { _FEMS_Microbiology_Reviews_                                                                                                                                    = {FEMS Microbiol Rev} }
@String { _Fertility_and_Sterility_                                                                                                                                      = {Fertil Steril} }
@String { _Fetal_Diagnosis_and_Therapy_                                                                                                                                  = {Fetal Diagn Ther} }
@String { _Fiziologiia_Cheloveka_                                                                                                                                        = {Fiziol Cheloveka} }
@String { _Fogorvosi_Szemle_                                                                                                                                             = {Fogorv Sz} }
@String { _Folding_and_Design_                                                                                                                                           = {Fold Des} }
@String { _Folia_Biologica_Krakow_                                                                                                                                       = {Folia Biol (Krakow)} }
@String { _Folia_Biologica_Praha_                                                                                                                                        = {Folia Biol (Praha)} }
@String { _Folia_Histochemica_et_Cytobiologica_                                                                                                                          = {Folia Histochem Cytobiol} }
@String { _Folia_Medica_                                                                                                                                                 = {Folia Med (Plovdiv)} }
@String { _Folia_Medica_Cracoviensia_                                                                                                                                    = {Folia Med Cracov} }
@String { _Folia_Microbiologica_                                                                                                                                         = {Folia Microbiol (Praha)} }
@String { _Folia_Morphologica_                                                                                                                                           = {Folia Morphol (Warsz)} }
@String { _Folia_Parasitologica_                                                                                                                                         = {Folia Parasitol (Praha)} }
@String { _Folia_Phoniatrica_et_Logopedica_                                                                                                                              = {Folia Phoniatr Logop} }
@String { _Folia_Primatologica_                                                                                                                                          = {Folia Primatol (Basel)} }
@String { _Food_Additives_and_Contaminants_                                                                                                                              = {Food Addit Contam} }
@String { _Food_and_Chemical_Toxicology_                                                                                                                                 = {Food Chem Toxicol} }
@String { _Foot_and_Ankle_International_                                                                                                                                 = {Foot Ankle Int} }
@String { _Forensic_Science_International_                                                                                                                               = {Forensic Sci Int} }
@String { _Fortschritte_der_Chemie_Organischer_Naturstoffe_                                                                                                              = {Fortschr Chem Org Naturst} }
@String { _Fortschritte_der_Medizin_                                                                                                                                     = {Fortschr Med} }
@String { _Fortschritte_der_Medizin_Supplement_                                                                                                                          = {Fortschr Med Suppl} }
@String { _Fortschritte_der_Neurologie-Psychiatrie_                                                                                                                      = {Fortschr Neurol Psychiatr} }
@String { _Foundations_and_Trends_in_Computer_Graphics_and_Vision_                                                                                                       = {Found Trends Comput Graph Vis} }
@String { _Free_Radical_Biology_and_Medicine_                                                                                                                            = {Free Radic Biol Med} }
@String { _Free_Radical_Research_                                                                                                                                        = {Free Radic Res} }
@String { _Frontiers_in_Bioscience_                                                                                                                                      = {Front Biosci} }
@String { _Frontiers_in_Neuroendocrinology_                                                                                                                              = {Front Neuroendocrinol} }
@String { _Frontiers_of_Medical_and_Biological_Engineering_                                                                                                              = {Front Med Biol Eng} }
@String { _Frontiers_of_Radiation_Therapy_and_Oncology_                                                                                                                  = {Front Radiat Ther Oncol} }
@String { _Fukuoka_Igaku_Zasshi_Fukuoka_Acta_Medica_                                                                                                                     = {Fukuoka Igaku Zasshi} }
@String { _Fukushima_Journal_of_Medical_Science_                                                                                                                         = {Fukushima J Med Sci} }
@String { _Functional_Neurology_                                                                                                                                         = {Funct Neurol} }
@String { _Fundamental_and_Clinical_Pharmacology_                                                                                                                        = {Fundam Clin Pharmacol} }
@String { _Fungal_Genetics_and_Biology_                                                                                                                                  = {Fungal Genet Biol} }
@String { _Future_of_Children_                                                                                                                                           = {Future Child} }
@String { _Gaceta_Medica_de_Mexico_                                                                                                                                      = {Gac Med Mex} }
@String { _Gaceta_Sanitaria_                                                                                                                                             = {Gac Sanit} }
@String { _Gamma_                                                                                                                                                        = {Gamma} }
@String { _Gan_To_Kagaku_Ryoho_Japanese_Journal_of_Cancer_and_Chemotherapy_                                                                                              = {Gan To Kagaku Ryoho} }
@String { _Gastroenterologia_Y_Hepatologia_                                                                                                                              = {Gastroenterol Hepatol} }
@String { _Gastroenterologie_Clinique_et_Biologique_                                                                                                                     = {Gastroenterol Clin Biol} }
@String { _Gastroenterologist_                                                                                                                                           = {Gastroenterologist} }
@String { _Gastroenterology_                                                                                                                                             = {Gastroenterology} }
@String { _Gastroenterology_Clinics_of_North_America_                                                                                                                    = {Gastroenterol Clin North Am} }
@String { _Gastrointestinal_Endoscopy_                                                                                                                                   = {Gastrointest Endosc} }
@String { _Gastrointestinal_Endoscopy_Clinics_of_North_America_                                                                                                          = {Gastrointest Endosc Clin N Am} }
@String { _Gene_                                                                                                                                                         = {Gene} }
@String { _Gene_Expression_                                                                                                                                              = {Gene Expr} }
@String { _Gene_Geography_                                                                                                                                               = {Gene Geogr} }
@String { _Gene_Therapy_                                                                                                                                                 = {Gene Ther} }
@String { _General_and_Comparative_Endocrinology_                                                                                                                        = {Gen Comp Endocrinol} }
@String { _General_and_Diagnostic_Pathology_                                                                                                                             = {Gen Diagn Pathol} }
@String { _General_Hospital_Psychiatry_                                                                                                                                  = {Gen Hosp Psychiatry} }
@String { _General_Pharmacology_                                                                                                                                         = {Gen Pharmacol} }
@String { _General_Physiology_and_Biophysics_                                                                                                                            = {Gen Physiol Biophys} }
@String { _Genes_and_Development_                                                                                                                                        = {Genes Dev} }
@String { _Genes_and_Genetic_Systems_                                                                                                                                    = {Genes Genet Syst} }
@String { _Genes_Chromosomes_and_Cancer_                                                                                                                                 = {Genes Chromosomes Cancer} }
@String { _Genes_To_Cells_                                                                                                                                               = {Genes Cells} }
@String { _Genetic_Analysis_                                                                                                                                             = {Genet Anal} }
@String { _Genetic_Counseling_                                                                                                                                           = {Genet Couns} }
@String { _Genetic_Epidemiology_                                                                                                                                         = {Genet Epidemiol} }
@String { _Genetic_Epidemiology_Supplement_                                                                                                                              = {Genet Epidemiol Suppl} }
@String { _Genetic_Social_and_General_Psychology_Monographs_                                                                                                             = {Genet Soc Gen Psychol Monogr} }
@String { _Genetica_                                                                                                                                                     = {Genetica} }
@String { _Genetical_Research_                                                                                                                                           = {Genet Res} }
@String { _Genetics_                                                                                                                                                     = {Genetics} }
@String { _Genetika_                                                                                                                                                     = {Genetika} }
@String { _Genome_                                                                                                                                                       = {Genome} }
@String { _Genome_Research_                                                                                                                                              = {Genome Res} }
@String { _Genomics_                                                                                                                                                     = {Genomics} }
@String { _Geriatric_Nephrology_and_Urology_                                                                                                                             = {Geriatr Nephrol Urol} }
@String { _Geriatrics_                                                                                                                                                   = {Geriatrics} }
@String { _Gerontologist_                                                                                                                                                = {Gerontologist} }
@String { _Gerontology_                                                                                                                                                  = {Gerontology} }
@String { _Gesnerus_                                                                                                                                                     = {Gesnerus} }
@String { _Gesnerus_Supplement_                                                                                                                                          = {Gesnerus Suppl} }
@String { _Gesundheitswesen_                                                                                                                                             = {Gesundheitswesen} }
@String { _Gigiena_I_Sanitariia_                                                                                                                                         = {Gig Sanit} }
@String { _Ginecologia_Y_Obstetricia_de_Mexico_                                                                                                                          = {Ginecol Obstet Mex} }
@String { _Ginekologia_Polska_                                                                                                                                           = {Ginekol Pol} }
@String { _Giornale_di_Chirurgia_                                                                                                                                        = {G Chir} }
@String { _Giornale_Italiano_di_Cardiologia_                                                                                                                             = {G Ital Cardiol} }
@String { _Glas_Srpska_Akademija_Nauka_I_Umetnosti_Odeljenje_Medicinskih_Nauka_                                                                                          = {Glas Srp Akad Nauka [Med]} }
@String { _Glia_                                                                                                                                                         = {Glia} }
@String { _Glycobiology_                                                                                                                                                 = {Glycobiology} }
@String { _Glycoconjugate_Journal_                                                                                                                                       = {Glycoconj J} }
@String { _Graefe_s_Archive_for_Clinical_and_Experimental_Ophthalmology_                                                                                                 = {Graefes Arch Clin Exp Ophthalmol} }
@String { _Growth_Development_and_Aging_                                                                                                                                 = {Growth Dev Aging} }
@String { _Growth_Factors_Yverdon-Les-Bains_                                                                                                                             = {Growth Factors} }
@String { _Growth_Hormone_and_IGF_Research_                                                                                                                              = {Growth Horm IGF Res} }
@String { _Growth_Regulation_                                                                                                                                            = {Growth Regul} }
@String { _Gut_                                                                                                                                                          = {Gut} }
@String { _Gynakologisch-Geburtshilfliche_Rundschau_                                                                                                                     = {Gynakol Geburtshilfliche Rundsch} }
@String { _Gynecologic_and_Obstetric_Investigation_                                                                                                                      = {Gynecol Obstet Invest} }
@String { _Gynecologic_Oncology_                                                                                                                                         = {Gynecol Oncol} }
@String { _Gynecological_Endocrinology_                                                                                                                                  = {Gynecol Endocrinol} }
@String { _Haematologia_                                                                                                                                                 = {Haematologia (Budap)} }
@String { _Haematologica_                                                                                                                                                = {Haematologica} }
@String { _Haemostasis_                                                                                                                                                  = {Haemostasis} }
@String { _Hand_Clinics_                                                                                                                                                 = {Hand Clin} }
@String { _Handchirurgie_Mikrochirurgie_Plastische_Chirurgie_                                                                                                            = {Handchir Mikrochir Plast Chir} }
@String { _Harefuah_                                                                                                                                                     = {Harefuah} }
@String { _Harvard_Review_of_Psychiatry_                                                                                                                                 = {Harv Rev Psychiatry} }
@String { _Harvey_Lectures_                                                                                                                                              = {Harvey Lect} }
@String { _Hastings_Center_Report_                                                                                                                                       = {Hastings Cent Rep} }
@String { _Hautarzt_                                                                                                                                                     = {Hautarzt} }
@String { _Hawaii_Medical_Journal_                                                                                                                                       = {Hawaii Med J} }
@String { _Head_and_Neck_                                                                                                                                                = {Head Neck} }
@String { _Headache_                                                                                                                                                     = {Headache} }
@String { _Health_Affairs_                                                                                                                                               = {Health Aff (Millwood)} }
@String { _Health_and_Social_Work_                                                                                                                                       = {Health Soc Work} }
@String { _Health_Bulletin_                                                                                                                                              = {Health Bull (Edinb)} }
@String { _Health_Care_Management_Review_                                                                                                                                = {Health Care Manage Rev} }
@String { _Health_Devices_                                                                                                                                               = {Health Devices} }
@String { _Health_Economics_                                                                                                                                             = {Health Econ} }
@String { _Health_Education_and_Behavior_                                                                                                                                = {Health Educ Behav} }
@String { _Health_Education_and_Behavior_Supplement_                                                                                                                     = {Health Educ Behav Suppl} }
@String { _Health_Physics_                                                                                                                                               = {Health Phys} }
@String { _Health_Psychology_                                                                                                                                            = {Health Psychol} }
@String { _Health_Reports_                                                                                                                                               = {Health Rep} }
@String { _Health_Services_Research_                                                                                                                                     = {Health Serv Res} }
@String { _Health_Technology_Assessment_                                                                                                                                 = {Health Technol Assess} }
@String { _Hearing_Research_                                                                                                                                             = {Hear Res} }
@String { _Heart_                                                                                                                                                        = {Heart} }
@String { _Heart_and_Lung_                                                                                                                                               = {Heart Lung} }
@String { _Heart_and_Vessels_                                                                                                                                            = {Heart Vessels} }
@String { _Heart_and_Vessels_Supplement_                                                                                                                                 = {Heart Vessels Suppl} }
@String { _Helicobacter_                                                                                                                                                 = {Helicobacter} }
@String { _Hematological_Oncology_                                                                                                                                       = {Hematol Oncol} }
@String { _Hematology_and_Cell_Therapy_                                                                                                                                  = {Hematol Cell Ther} }
@String { _HematologyOncology_Clinics_of_North_America_                                                                                                                  = {Hematol Oncol Clin North Am} }
@String { _Hematopathology_and_Molecular_Hematology_                                                                                                                     = {Hematopathol Mol Hematol} }
@String { _Hemoglobin_                                                                                                                                                   = {Hemoglobin} }
@String { _Hepato-Gastroenterology_                                                                                                                                      = {Hepatogastroenterology} }
@String { _Hepatology_                                                                                                                                                   = {Hepatology} }
@String { _Hereditas_                                                                                                                                                    = {Hereditas} }
@String { _Heredity_                                                                                                                                                     = {Heredity} }
@String { _Herz_                                                                                                                                                         = {Herz} }
@String { _Hindustan_Antibiotics_Bulletin_                                                                                                                               = {Hindustan Antibiot Bull} }
@String { _Hinyokika_Kiyo_Acta_Urologica_Japonica_                                                                                                                       = {Hinyokika Kiyo} }
@String { _Hippocampus_                                                                                                                                                  = {Hippocampus} }
@String { _Hiroshima_Journal_of_Medical_Sciences_                                                                                                                        = {Hiroshima J Med Sci} }
@String { _Histochemical_Journal_                                                                                                                                        = {Histochem J} }
@String { _Histochemistry_and_Cell_Biology_                                                                                                                              = {Histochem Cell Biol} }
@String { _Histology_and_Histopathology_                                                                                                                                 = {Histol Histopathol} }
@String { _Histopathology_                                                                                                                                               = {Histopathology} }
@String { _HNO_                                                                                                                                                          = {HNO} }
@String { _Hokkaido_Igaku_Zasshi_Hokkaido_Journal_of_Medical_Science_                                                                                                    = {Hokkaido Igaku Zasshi} }
@String { _Hormone_and_Metabolic_Research_                                                                                                                               = {Horm Metab Res} }
@String { _Hormone_and_Metabolic_Research_Supplement_                                                                                                                    = {Horm Metab Res Suppl} }
@String { _Hormone_Research_                                                                                                                                             = {Horm Res} }
@String { _Hormones_and_Behavior_                                                                                                                                        = {Horm Behav} }
@String { _Hospital_Practice_Office_Edition_                                                                                                                             = {Hosp Pract (Off Ed)} }
@String { _Hospitals_and_Health_Networks_                                                                                                                                = {Hosp Health Netw} }
@String { _HPB_Surgery_Yverdon-Les-Bains_                                                                                                                                = {HPB Surg} }
@String { _Hu-Nan_I_Ko_Ta_Hsueh_Hsueh_Pao_Bulletin_of_Hunan_Medical_University_Chang-Sha_                                                                                = {Hunan I Ko Ta Hsueh Hsueh Pao} }
@String { _Hua-Hsi_I_Ko_Ta_Hsueh_Hsueh_Pao_Journal_of_West_China_University_of_Medical_Sciences_                                                                         = {Hua Hsi I Ko Ta Hsueh Hsueh Pao} }
@String { _Hua_Hsi_Kou_Chiang_I_Hsueh_Tsa_Chih_West_China_Journal_of_Stomatology_Cheng-Tu_                                                                               = {Hua Hsi Kou Chiang I Hsueh Tsa Chih} }
@String { _Human_and_Experimental_Toxicology_                                                                                                                            = {Hum Exp Toxicol} }
@String { _Human_Antibodies_                                                                                                                                             = {Hum Antibodies} }
@String { _Human_Biology_                                                                                                                                                = {Hum Biol} }
@String { _Human_Brain_Mapping_                                                                                                                                          = {Hum Brain Mapp} }
@String { _Human_Cell_                                                                                                                                                   = {Hum Cell} }
@String { _Human_Factors_                                                                                                                                                = {Hum Factors} }
@String { _Human_Gene_Therapy_                                                                                                                                           = {Hum Gene Ther} }
@String { _Human_Genetics_                                                                                                                                               = {Hum Genet} }
@String { _Human_Heredity_                                                                                                                                               = {Hum Hered} }
@String { _Human_Immunology_                                                                                                                                             = {Hum Immunol} }
@String { _Human_Molecular_Genetics_                                                                                                                                     = {Hum Mol Genet} }
@String { _Human_Mutation_                                                                                                                                               = {Hum Mutat} }
@String { _Human_Pathology_                                                                                                                                              = {Hum Pathol} }
@String { _Human_Reproduction_                                                                                                                                           = {Hum Reprod} }
@String { _Human_Reproduction_Update_                                                                                                                                    = {Hum Reprod Update} }
@String { _Hybridoma_                                                                                                                                                    = {Hybridoma} }
@String { _Hypertension_                                                                                                                                                 = {Hypertension} }
@String { _Hypertension_Research_                                                                                                                                        = {Hypertens Res} }
@String { _Hystrix_                                                                                                                                                      = {Hystrix} }
@String { _I_Chuan_Hsueh_Pao_Acta_Genetica_Sinica_                                                                                                                       = {I Chuan Hsueh Pao} }
@String { _IARC_Monographs_on_the_Evaluation_of_Carcinogenic_Risks_To_Humans_                                                                                            = {IARC Monogr Eval Carcinog Risks Hum} }
@String { _IARC_Monographs_on_the_Evaluation_of_Carcinogenic_Risks_To_Humans_Supplement_                                                                                 = {IARC Monogr Eval Carcinog Risks Hum Suppl} }
@String { _IARC_Scientific_Publications_                                                                                                                                 = {IARC Sci Publ} }
@String { _IEEE_Computer_Graphics_and_Applications_                                                                                                                      = {IEEE Computer Graphics and Applications} }
@String { _IEEE_Engineering_in_Medicine_and_Biology_Magazine_                                                                                                            = {IEEE Eng Med Biol Mag} }
@String { _IEEE_Intelligent_Systems_                                                                                                                                     = {IEEE Intell Syst} }
@String { _IEEE_International_Symposium_on_Biomedical_Imaging_                                                                                                           = {IEEE Int Symp Biomedical Imaging} }
@String { _IEEE_Journal_of_Biomedical_and_Health_Informatics_                                                                                                            = {IEEE J Biomed Health Inform} }
@String { _IEEE_Journal_of_Oceanic_Engineering_                                                                                                                          = {IEEE J Oceanic Eng} }
@String { _IEEE_Journal_of_Selected_Topics_in_Signal_Processing_                                                                                                         = {IEEE J Sel Top Signal Process} }
@String { _IEEE_Reviews_in_Biomedical_Engineering_                                                                                                                       = {IEEE Rev Biomed Eng} }
@String { _IEEE_Signal_Processing_Magazine_                                                                                                                              = {IEEE Signal Processing Magazine} }
@String { _IEEE_Transactions_on_Acoustics_Speech_and_Signal_Processing_                                                                                                  = {IEEE Trans Acoust Speech Signal Process} }
@String { _IEEE_Transactions_on_Biomedical_Circuits_and_Systems_                                                                                                         = {IEEE Trans Biomed Circuits Syst} }
@String { _IEEE_Transactions_on_Biomedical_Engineering_                                                                                                                  = {IEEE Trans Biomed Eng} }
@String { _IEEE_Transactions_on_Communications_                                                                                                                          = {IEEE Trans Commun} }
@String { _IEEE_Transactions_on_Computers_                                                                                                                               = {IEEE Trans Comput} }
@String { _IEEE_Transactions_on_Fuzzy_Systems_                                                                                                                           = {IEEE Trans Fuzzy Syst} }
@String { _IEEE_Transactions_on_Image_Processing_                                                                                                                        = {IEEE Trans Image Process} }
@String { _IEEE_Transactions_on_Information_Technology_in_Biomedicine_                                                                                                   = {IEEE Trans Inf Technol Biomed} }
@String { _IEEE_Transactions_on_Information_Theory_                                                                                                                      = {IEEE Trans Inf Theory} }
@String { _IEEE_Transactions_on_Knowledge_and_Data_Engineering_                                                                                                          = {IEEE Transactions on Knowledge and Data Engineering} }
@String { _IEEE_Transactions_on_Medical_Imaging_                                                                                                                         = {IEEE Trans Med Imaging} }
@String { _IEEE_Transactions_on_Multimedia_                                                                                                                              = {IEEE Trans Multimedia} }
@String { _IEEE_Transactions_on_Neural_Networks_                                                                                                                         = {IEEE Trans Neural Netw} }
@String { _IEEE_Transactions_on_Neural_Networks_and_Learning_Systems_                                                                                                    = {IEEE Trans Neural Netw Learn Syst} }
@String { _IEEE_Transactions_on_Nuclear_Science_                                                                                                                         = {IEEE Trans Nucl Sci} }
@String { _IEEE_Transactions_on_Pattern_Analysis_and_Machine_Intelligence_                                                                                               = {IEEE Trans Pattern Anal Mach Intell} }
@String { _IEEE_Transactions_on_Rehabilitation_Engineering_                                                                                                              = {IEEE Trans Rehabil Eng} }
@String { _IEEE_Transactions_on_Signal_Processing_                                                                                                                       = {IEEE Trans Signal Process} }
@String { _IEEE_Transactions_on_Speech_and_Audio_Processing_                                                                                                             = {IEEE Trans Speech Audio Process} }
@String { _IEEE_Transactions_on_Systems_Man_and_Cybernetics_                                                                                                             = {IEEE Trans Syst Man Cybern} }
@String { _IEEE_Transactions_on_Ultrasonics_Ferroelectrics_and_Frequency_Control_                                                                                        = {IEEE Trans Ultrason Ferroelectr Freq Control} }
@String { _IEEE_Transactions_on_Visualization_and_Computer_Graphics_                                                                                                     = {IEEE Trans Visual Comput Graph} }
@String { _IMA_Journal_of_Mathematics_Applied_in_Medicine_and_Biology_                                                                                                   = {IMA J Math Appl Med Biol} }
@String { _IMAge_-_the_Journal_of_Nursing_Scholarship_                                                                                                                   = {Image J Nurs Sch} }
@String { _Image_and_Vision_Computing_                                                                                                                                   = {Image Vis Comput} }
@String { _Imaging_Decisions_MRI_                                                                                                                                        = {Imaging Decisions MRI} }
@String { _Imaging_in_Medicine_                                                                                                                                          = {Imaging in Medicine} }
@String { _Immunity_                                                                                                                                                     = {Immunity} }
@String { _Immunobiology_                                                                                                                                                = {Immunobiology} }
@String { _Immunogenetics_                                                                                                                                               = {Immunogenetics} }
@String { _Immunologic_Research_                                                                                                                                         = {Immunol Res} }
@String { _Immunological_Investigations_                                                                                                                                 = {Immunol Invest} }
@String { _Immunological_Reviews_                                                                                                                                        = {Immunol Rev} }
@String { _Immunology_                                                                                                                                                   = {Immunology} }
@String { _Immunology_and_Cell_Biology_                                                                                                                                  = {Immunol Cell Biol} }
@String { _Immunology_Letters_                                                                                                                                           = {Immunol Lett} }
@String { _Immunology_Series_                                                                                                                                            = {Immunol Ser} }
@String { _Immunology_Supplement_                                                                                                                                        = {Immunol Suppl} }
@String { _Immunology_Today_                                                                                                                                             = {Immunol Today} }
@String { _Immunopharmacology_                                                                                                                                           = {Immunopharmacology} }
@String { _Immunopharmacology_and_Immunotoxicology_                                                                                                                      = {Immunopharmacol Immunotoxicol} }
@String { _Immunotechnology_                                                                                                                                             = {Immunotechnology} }
@String { _Important_Advances_in_Oncology_                                                                                                                               = {Important Adv Oncol} }
@String { _in_Vitro_Cellular_and_Developmental_Biology_Animal_                                                                                                           = {In Vitro Cell Dev Biol Anim} }
@String { _in_Vivo_                                                                                                                                                      = {In Vivo} }
@String { _Indian_Heart_Journal_                                                                                                                                         = {Indian Heart J} }
@String { _Indian_Journal_of_Biochemistry_and_Biophysics_                                                                                                                = {Indian J Biochem Biophys} }
@String { _Indian_Journal_of_Cancer_                                                                                                                                     = {Indian J Cancer} }
@String { _Indian_Journal_of_Chest_Diseases_and_Allied_Sciences_                                                                                                         = {Indian J Chest Dis Allied Sci} }
@String { _Indian_Journal_of_Experimental_Biology_                                                                                                                       = {Indian J Exp Biol} }
@String { _Indian_Journal_of_Gastroenterology_                                                                                                                           = {Indian J Gastroenterol} }
@String { _Indian_Journal_of_Leprosy_                                                                                                                                    = {Indian J Lepr} }
@String { _Indian_Journal_of_Malariology_                                                                                                                                = {Indian J Malariol} }
@String { _Indian_Journal_of_Medical_Research_                                                                                                                           = {Indian J Med Res} }
@String { _Indian_Journal_of_Medical_Sciences_                                                                                                                           = {Indian J Med Sci} }
@String { _Indian_Journal_of_Ophthalmology_                                                                                                                              = {Indian J Ophthalmol} }
@String { _Indian_Journal_of_Pathology_and_Microbiology_                                                                                                                 = {Indian J Pathol Microbiol} }
@String { _Indian_Journal_of_Pediatrics_                                                                                                                                 = {Indian J Pediatr} }
@String { _Indian_Journal_of_Physiology_and_Pharmacology_                                                                                                                = {Indian J Physiol Pharmacol} }
@String { _Indian_Journal_of_Public_Health_                                                                                                                              = {Indian J Public Health} }
@String { _Indian_Pediatrics_                                                                                                                                            = {Indian Pediatr} }
@String { _Industrial_Health_                                                                                                                                            = {Ind Health} }
@String { _Infection_                                                                                                                                                    = {Infection} }
@String { _Infection_and_Immunity_                                                                                                                                       = {Infect Immun} }
@String { _Infection_Control_and_Hospital_Epidemiology_                                                                                                                  = {Infect Control Hosp Epidemiol} }
@String { _Infectious_Disease_Clinics_of_North_America_                                                                                                                  = {Infect Dis Clin North Am} }
@String { _Inflammation_                                                                                                                                                 = {Inflammation} }
@String { _Inflammation_Research_                                                                                                                                        = {Inflamm Res} }
@String { _Information_Processing_in_Medical_Imaging_                                                                                                                    = {Inf Process Med Imaging} }
@String { _Information_Processing_Letters_                                                                                                                               = {Inf Proc Let} } 
@String { _Injury_                                                                                                                                                       = {Injury} }
@String { _Injury_Prevention_                                                                                                                                            = {Inj Prev} }
@String { _Inquiry_                                                                                                                                                      = {Inquiry} }
@String { _Insect_Biochemistry_and_Molecular_Biology_                                                                                                                    = {Insect Biochem Mol Biol} }
@String { _Insect_Molecular_Biology_                                                                                                                                     = {Insect Mol Biol} }
@String { _Insights_into_Imaging_                                                                                                                                        = {Insights Imaging} }
@String { _Instructional_Course_Lectures_                                                                                                                                = {Instr Course Lect} }
@String { _Integrative_Physiological_and_Behavioral_Science_                                                                                                             = {Integr Physiol Behav Sci} }
@String { _Intensive_Care_Medicine_                                                                                                                                      = {Intensive Care Med} }
@String { _Interactive_Cardiovascular_Thoracic_Surgery_                                                                                                                  = {Interact Cardiovasc Thorac Surg} }
@String { _Internal_and_Emergency_Medicine_                                                                                                                              = {Internal and Emergency Medicine} }
@String { _Internal_Medicine_                                                                                                                                            = {Intern Med} }
@String { _Internal_Medicine_Journal_                                                                                                                                    = {Intern Med J} }
@String { _International_Anesthesiology_Clinics_                                                                                                                         = {Int Anesthesiol Clin} }
@String { _International_Angiology_                                                                                                                                      = {Int Angiol} }
@String { _International_Archives_of_Allergy_and_Immunology_                                                                                                             = {Int Arch Allergy Immunol} }
@String { _International_Archives_of_Occupational_and_Environmental_Health_                                                                                              = {Int Arch Occup Environ Health} }
@String { _International_Clinical_Psychopharmacology_                                                                                                                    = {Int Clin Psychopharmacol} }
@String { _International_Conference_on_Computer_Vision_                                                                                                                 = {Int Conf Comp Vis} }
@String { _International_Conference_on_Image_Processing_                                                                                                                 = {Int Conf Image Process} }
@String { _International_Conference_on_Machine_Learning_                                                                                                                 = {Int Conf Mach Learn} }
@String { _International_Conference_on_Pattern_Recognition_                                                                                                              = {Int Conf Pat Recog} }
@String { _International_Congress_Series_                                                                                                                                = {Int Congr Ser} }
@String { _International_Dental_Journal_                                                                                                                                 = {Int Dent J} }
@String { _International_Immunology_                                                                                                                                     = {Int Immunol} }
@String { _International_Journal_for_Parasitology_                                                                                                                       = {Int J Parasitol} }
@String { _International_Journal_for_Quality_in_Health_Care_                                                                                                             = {Int J Qual Health Care} }
@String { _International_Journal_for_Vitamin_and_Nutrition_Research_                                                                                                     = {Int J Vitam Nutr Res} }
@String { _International_Journal_for_Vitamin_and_Nutrition_Research_Supplement_                                                                                          = {Int J Vitam Nutr Res Suppl} }
@String { _International_Journal_of_Aging_and_Human_Development_                                                                                                         = {Int J Aging Hum Dev} }
@String { _International_Journal_of_Andrology_                                                                                                                           = {Int J Androl} }
@String { _International_Journal_of_Artificial_Organs_                                                                                                                   = {Int J Artif Organs} }
@String { _International_Journal_of_Biochemistry_and_Cell_Biology_                                                                                                       = {Int J Biochem Cell Biol} }
@String { _International_Journal_of_Biological_Macromolecules_                                                                                                           = {Int J Biol Macromol} }
@String { _International_Journal_of_Biological_Markers_                                                                                                                  = {Int J Biol Markers} }
@String { _International_Journal_of_Biomedical_Imaging_                                                                                                                  = {Int J Biomed Imaging} }
@String { _International_Journal_of_Biometeorology_                                                                                                                      = {Int J Biometeorol} }
@String { _International_Journal_of_Breast_Cancer_                                                                                                                       = {Int J Breast Cancer} }
@String { _International_Journal_of_Cancer_                                                                                                                              = {Int J Cancer} }
@String { _International_Journal_of_Cancer_Supplement_                                                                                                                   = {Int J Cancer Suppl} }
@String { _International_Journal_of_Cardiac_Imaging_                                                                                                                     = {Int J Card Imaging} }
@String { _International_Journal_of_Cardiology_                                                                                                                          = {Int J Cardiol} }
@String { _International_Journal_of_Cardiovascular_Imaging_                                                                                                              = {Int J Cardiovasc Imaging} }
@String { _International_Journal_of_Chronic_Obstructive_Pulmonary_Disease_                                                                                               = {Int J Chron Obstruct Pulmon Dis} }
@String { _International_Journal_of_Circumpolar_Health_                                                                                                                  = {Int J Circumpolar Health} }
@String { _International_Journal_of_Circumpolar_Health_Supplement_                                                                                                       = {Int J Circumpolar Health Suppl} }
@String { _International_Journal_of_Clinical_and_Experimental_Hypnosis_                                                                                                  = {Int J Clin Exp Hypn} }
@String { _International_Journal_of_Clinical_and_Laboratory_Research_                                                                                                    = {Int J Clin Lab Res} }
@String { _International_Journal_of_Clinical_Pharmacology_and_Therapeutics_                                                                                              = {Int J Clin Pharmacol Ther} }
@String { _International_Journal_of_Clinical_Pharmacology_Research_                                                                                                      = {Int J Clin Pharmacol Res} }
@String { _International_Journal_of_Clinical_Practice_                                                                                                                   = {Int J Clin Pract} }
@String { _International_Journal_of_Clinical_Practice_Supplement_                                                                                                        = {Int J Clin Pract Suppl} }
@String { _International_Journal_of_Colorectal_Disease_                                                                                                                  = {Int J Colorectal Dis} }
@String { _International_Journal_of_Computer_Assisted_Radiology_and_Surgery_                                                                                             = {Int J Comput Assist Radiol Surg} }
@String { _International_Journal_of_Computer_Vision_                                                                                                                     = {Int J Comput Vis} }
@String { _International_Journal_of_Dermatology_                                                                                                                         = {Int J Dermatol} }
@String { _International_Journal_of_Developmental_Biology_                                                                                                               = {Int J Dev Biol} }
@String { _International_Journal_of_Developmental_Neuroscience_                                                                                                          = {Int J Dev Neurosci} }
@String { _International_Journal_of_Eating_Disorders_                                                                                                                    = {Int J Eat Disord} }
@String { _International_Journal_of_Electronics_and_Communication_Engineering_                                                                                           = {IJECE} }                     
@String { _International_Journal_of_Epidemiology_                                                                                                                        = {Int J Epidemiol} }
@String { _International_Journal_of_Experimental_Pathology_                                                                                                              = {Int J Exp Pathol} }
@String { _International_Journal_of_Food_Microbiology_                                                                                                                   = {Int J Food Microbiol} }
@String { _International_Journal_of_Food_Sciences_and_Nutrition_                                                                                                         = {Int J Food Sci Nutr} }
@String { _International_Journal_of_Geriatric_Psychiatry_                                                                                                                = {Int J Geriatr Psychiatry} }
@String { _International_Journal_of_Group_Psychotherapy_                                                                                                                 = {Int J Group Psychother} }
@String { _International_Journal_of_Gynaecology_and_Obstetrics_                                                                                                          = {Int J Gynaecol Obstet} }
@String { _International_Journal_of_Gynecological_Cancer_                                                                                                                = {Int J Gynecol Cancer} }
@String { _International_Journal_of_Gynecological_Pathology_                                                                                                             = {Int J Gynecol Pathol} }
@String { _International_Journal_of_Health_Services_                                                                                                                     = {Int J Health Serv} }
@String { _International_Journal_of_Hematology_                                                                                                                          = {Int J Hematol} }
@String { _International_Journal_of_Hyperthermia_                                                                                                                        = {Int J Hyperthermia} }
@String { _International_Journal_of_Imaging_Systems_and_Technology_                                                                                                      = {Int J Imaging Syst Technol} }
@String { _International_Journal_of_Immunopharmacology_                                                                                                                  = {Int J Immunopharmacol} }
@String { _International_Journal_of_Impotence_Research_                                                                                                                  = {Int J Impot Res} }
@String { _International_Journal_of_Infectious_Diseases_                                                                                                                 = {Int J Infect Dis} }
@String { _International_Journal_of_Integrated_Care_                                                                                                                     = {Int J Integr Care} }
@String { _International_Journal_of_Law_and_Psychiatry_                                                                                                                  = {Int J Law Psychiatry} }
@String { _International_Journal_of_Legal_Medicine_                                                                                                                      = {Int J Legal Med} }
@String { _International_Journal_of_Leprosy_and_Other_Mycobacterial_Diseases_                                                                                            = {Int J Lepr Other Mycobact Dis} }
@String { _International_Journal_of_Mathematical_Models_and_Methods_in_Applied_Sciences_                                                                                 = {Int J Math Models Methods Appl Sci} }
@String { _International_Journal_of_Medical_Informatics_                                                                                                                 = {Int J Med Inform} }
@String { _International_Journal_of_Molecular_Sciences_                                                                                                                  = {Int J Mol Sci} }
@String { _International_Journal_of_Nanomedicine_                                                                                                                        = {Int J Nanomedicine} }
@String { _International_Journal_of_Neural_Systems_                                                                                                                      = {Int J Neural Syst} }
@String { _International_Journal_of_Neuroscience_                                                                                                                        = {Int J Neurosci} }
@String { _International_Journal_of_Nursing_Studies_                                                                                                                     = {Int J Nurs Stud} }
@String { _International_Journal_of_Obesity_                                                                                                                             = {Int J Obes} }
@String { _International_Journal_of_Obesity_and_Related_Metabolic_Disorders_                                                                                             = {Int J Obes Relat Metab Disord} }
@String { _International_Journal_of_Occupational_Medicine_and_Environmental_Health_                                                                                      = {Int J Occup Med Environ Health} }
@String { _International_Journal_of_Oncology_                                                                                                                            = {Int J Oncol} }
@String { _International_Journal_of_Oral_and_Maxillofacial_Implants_                                                                                                     = {Int J Oral Maxillofac Implants} }
@String { _International_Journal_of_Oral_and_Maxillofacial_Surgery_                                                                                                      = {Int J Oral Maxillofac Surg} }
@String { _International_Journal_of_Pancreatology_                                                                                                                       = {Int J Pancreatol} }
@String { _International_Journal_of_Pattern_Recognition_and_Artificial_Intelligence_                                                                                     = {Int J Pattern Recognit Artif Intell} }
@String { _International_Journal_of_Pediatric_Otorhinolaryngology_                                                                                                       = {Int J Pediatr Otorhinolaryngol} }
@String { _International_Journal_of_Pharmaceutics_                                                                                                                       = {Int J Pharm} }
@String { _International_Journal_of_Psychiatry_in_Medicine_                                                                                                              = {Int J Psychiatry Med} }
@String { _International_Journal_of_Psycho-Analysis_                                                                                                                     = {Int J Psychoanal} }
@String { _International_Journal_of_Psychophysiology_                                                                                                                    = {Int J Psychophysiol} }
@String { _International_Journal_of_Radiation_Biology_                                                                                                                   = {Int J Radiat Biol} }
@String { _International_Journal_of_Radiation_Oncology_Biology_Physics_                                                                                                  = {Int J Radiat Oncol Biol Phys} }
@String { _International_Journal_of_Rehabilitation_Research_                                                                                                             = {Int J Rehabil Res} }
@String { _International_Journal_of_Research_and_Reviews_in_Computer_Science_                                                                                            = {Int J Res Rev Res Comput Sci} }
@String { _International_Journal_of_Social_Psychiatry_                                                                                                                   = {Int J Soc Psychiatry} }
@String { _International_Journal_of_Sport_Nutrition_                                                                                                                     = {Int J Sport Nutr} }
@String { _International_Journal_of_Sports_Medicine_                                                                                                                     = {Int J Sports Med} }
@String { _International_Journal_of_STD_and_AIDS_                                                                                                                        = {Int J STD AIDS} }
@String { _International_Journal_of_Stroke_                                                                                                                              = {Int J Stroke} }
@String { _International_Journal_of_Surgical_Pathology_                                                                                                                  = {Int J Surg Pathol} }
@String { _International_Journal_of_Systematic_Bacteriology_                                                                                                             = {Int J Syst Bacteriol} }
@String { _International_Journal_of_Technology_Assessment_in_Health_Care_                                                                                                = {Int J Technol Assess Health Care} }
@String { _International_Journal_of_Tissue_Reactions_                                                                                                                    = {Int J Tissue React} }
@String { _International_Journal_of_Tuberculosis_and_Lung_Disease_                                                                                                       = {Int J Tuberc Lung Dis} }
@String { _International_Journal_of_Urology_                                                                                                                             = {Int J Urol} }
@String { _International_Journal_of_Women_s_Health_                                                                                                                      = {Int J Womens Health} }
@String { _International_Nursing_Review_                                                                                                                                 = {Int Nurs Rev} }
@String { _International_Ophthalmology_                                                                                                                                  = {Int Ophthalmol} }
@String { _International_Ophthalmology_Clinics_                                                                                                                          = {Int Ophthalmol Clin} }
@String { _International_Orthopaedics_                                                                                                                                   = {Int Orthop} }
@String { _International_Psychogeriatrics_                                                                                                                               = {Int Psychogeriatr} }
@String { _International_Review_of_Cytology_                                                                                                                             = {Int Rev Cytol} }
@String { _International_Review_of_Experimental_Pathology_                                                                                                               = {Int Rev Exp Pathol} }
@String { _International_Review_of_Neurobiology_                                                                                                                         = {Int Rev Neurobiol} }
@String { _International_Reviews_of_Immunology_                                                                                                                          = {Int Rev Immunol} }
@String { _International_Society_for_Magnetic_Resonance_in_Medicine_                                                                                                     = {International Society for Magnetic Resonance in Medicine} }
@String { _International_Surgery_                                                                                                                                        = {Int Surg} }
@String { _International_Symposium_on_Mathematical_Morphology_                                                                                                           = {International Symposium on Mathematical Morphology} }
@String { _International_Urogynecology_Journal_                                                                                                                          = {Int Urogynecol J} }
@String { _International_Urogynecology_Journal_and_Pelvic_Floor_Dysfunction_                                                                                             = {Int Urogynecol J Pelvic Floor Dysfunct} }
@String { _International_Urology_and_Nephrology_                                                                                                                         = {Int Urol Nephrol} }
@String { _Internist_                                                                                                                                                    = {Internist (Berl)} }
@String { _Interventional_Neuroradiology_                                                                                                                                = {Interv Neuroradiol} }
@String { _Intervirology_                                                                                                                                                = {Intervirology} }
@String { _Invasion_and_Metastasis_                                                                                                                                      = {Invasion Metastasis} }
@String { _Inverse_Problems_                                                                                                                                             = {Inv Probl} }
@String { _Invertebrate_Neuroscience_                                                                                                                                    = {Invert Neurosci} }
@String { _Investigacion_Clinica_                                                                                                                                        = {Invest Clin} }
@String { _Investigational_New_Drugs_                                                                                                                                    = {Invest New Drugs} }
@String { _Investigative_Ophthalmology_and_Visual_Science_                                                                                                               = {Invest Ophthalmol Vis Sci} }
@String { _Investigative_Radiology_                                                                                                                                      = {Invest Radiol} }
@String { _Ion_Channels_                                                                                                                                                 = {Ion Channels} }
@String { _Iowa_Medicine_                                                                                                                                                = {Iowa Med} }
@String { _Irish_Journal_of_Medical_Science_                                                                                                                             = {Ir J Med Sci} }
@String { _Irish_Medical_Journal_                                                                                                                                        = {Ir Med J} }
@String { _ISA_Transactions_                                                                                                                                             = {ISA Trans} }
@String { _Isis_                                                                                                                                                         = {Isis} }
@String { _Israel_Journal_of_Medical_Sciences_                                                                                                                           = {Isr J Med Sci} }
@String { _Israel_Journal_of_Psychiatry_and_Related_Sciences_                                                                                                            = {Isr J Psychiatry Relat Sci} }
@String { _Issues_in_Law_and_Medicine_                                                                                                                                   = {Issues Law Med} }
@String { _Italian_Journal_of_Anatomy_and_Embryology_                                                                                                                    = {Ital J Anat Embryol} }
@String { _Italian_Journal_of_Biochemistry_                                                                                                                              = {Ital J Biochem} }
@String { _Italian_Journal_of_Neurological_Sciences_                                                                                                                     = {Ital J Neurol Sci} }
@String { _Izvestiia_Akademii_Nauk_Seriia_Biologicheskaia_                                                                                                               = {Izv Akad Nauk Ser Biol} }
@String { _JACC_Cardiovascular_Imaging_                                                                                                                                  = {JACC Cardiovascular Imaging} }
@String { _Jahresbericht__Schweizerische_Akademie_der_Medizinischen_Wissenschaften_                                                                                      = {Jahresber Schweiz Akad Med Wiss} }
@String { _JAMA_Opthalmology_                                                                                                                                            = {JAMA Ophthalmol} }
@String { _Japanese_Circulation_Journal_                                                                                                                                 = {Jpn Circ J} }
@String { _Japanese_Heart_Journal_                                                                                                                                       = {Jpn Heart J} }
@String { _Japanese_Journal_of_Antibiotics_                                                                                                                              = {Jpn J Antibiot} }
@String { _Japanese_Journal_of_Cancer_Research_                                                                                                                          = {Jpn J Cancer Res} }
@String { _Japanese_Journal_of_Clinical_Oncology_                                                                                                                        = {Jpn J Clin Oncol} }
@String { _Japanese_Journal_of_Infectious_Diseases_                                                                                                                      = {Jpn J Infect Dis} }
@String { _Japanese_Journal_of_Medical_Science_and_Biology_                                                                                                              = {Jpn J Med Sci Biol} }
@String { _Japanese_Journal_of_Ophthalmology_                                                                                                                            = {Jpn J Ophthalmol} }
@String { _Japanese_Journal_of_Pharmacology_                                                                                                                             = {Jpn J Pharmacol} }
@String { _Japanese_Journal_of_Physiology_                                                                                                                               = {Jpn J Physiol} }
@String { _Japanese_Journal_of_Radiology_                                                                                                                                = {Jpn J Radiol} }
@String { _Japanese_Journal_of_Veterinary_Research_                                                                                                                      = {Jpn J Vet Res} }
@String { _JIMD_Reports_                                                                                                                                                 = {JIMD Rep} }
@String { _Joint_Commission_Journal_on_Quality_Improvement_                                                                                                              = {Jt Comm J Qual Improv} }
@String { _Jornal_Brasileiro_de_Pneumologia_                                                                                                                             = {J Bras Pneumol} }
@String { _Journal_-_Oklahoma_State_Medical_Association_                                                                                                                 = {J Okla State Med Assoc} }
@String { _Journal_-_South_Carolina_Medical_Association_                                                                                                                 = {J S C Med Assoc} }
@String { _Journal__Canadian_Dental_Association_Journal_de_L_Association_Dentaire_Canadienne_                                                                            = {J Can Dent Assoc} }
@String { _Journal_Belge_de_Radiologie_                                                                                                                                  = {J Belge Radiol} }
@String { _Journal_de_Chirurgie_                                                                                                                                         = {J Chir (Paris)} }
@String { _Journal_de_Gynecologie_Obstetrique_et_Biologie_de_la_Reproduction_                                                                                            = {J Gynecol Obstet Biol Reprod (Paris)} }
@String { _Journal_de_Pharmacie_de_Belgique_                                                                                                                             = {J Pharm Belg} }
@String { _Journal_de_Radiologie_                                                                                                                                        = {J Radiol} }
@String { _Journal_Des_Maladies_Vasculaires_                                                                                                                             = {J Mal Vasc} }
@String { _Journal_Francais_D_Ophtalmologie_                                                                                                                             = {J Fr Ophtalmol} }
@String { _Journal_Fur_Hirnforschung_                                                                                                                                    = {J Hirnforsch} }
@String { _Journal_Medical_Libanais_Lebanese_Medical_Journal_                                                                                                            = {J Med Liban} }
@String { _Journal_of_AAPOS_                                                                                                                                             = {J AAPOS} }
@String { _Journal_of_Abnormal_Child_Psychology_                                                                                                                         = {J Abnorm Child Psychol} }
@String { _Journal_of_Abnormal_Psychology_                                                                                                                               = {J Abnorm Psychol} }
@String { _Journal_of_Accident_and_Emergency_Medicine_                                                                                                                   = {J Accid Emerg Med} }
@String { _Journal_of_Acquired_Immune_Deficiency_Syndromes_                                                                                                              = {J Acquir Immune Defic Syndr} }
@String { _Journal_of_Acquired_Immune_Deficiency_Syndromes_and_Human_Retrovirology_                                                                                      = {J Acquir Immune Defic Syndr Hum Retrovirol} }
@String { _Journal_of_Addictive_Diseases_                                                                                                                                = {J Addict Dis} }
@String { _Journal_of_Adolescence_                                                                                                                                       = {J Adolesc} }
@String { _Journal_of_Adolescent_Health_                                                                                                                                 = {J Adolesc Health} }
@String { _Journal_of_Advanced_Nursing_                                                                                                                                  = {J Adv Nurs} }
@String { _Journal_of_Affective_Disorders_                                                                                                                               = {J Affect Disord} }
@String { _Journal_of_Allergy_and_Clinical_Immunology_                                                                                                                   = {J Allergy Clin Immunol} }
@String { _Journal_of_Allied_Health_                                                                                                                                     = {J Allied Health} }
@String { _Journal_of_Alternative_and_Complementary_Medicine_                                                                                                            = {J Altern Complement Med} }
@String { _Journal_of_American_College_Health_                                                                                                                           = {J Am Coll Health} }
@String { _Journal_of_Analytical_Psychology_                                                                                                                             = {J Anal Psychol} }
@String { _Journal_of_Analytical_Toxicology_                                                                                                                             = {J Anal Toxicol} }
@String { _Journal_of_Anatomy_                                                                                                                                           = {J Anat} }
@String { _Journal_of_Andrology_                                                                                                                                         = {J Androl} }
@String { _Journal_of_Animal_Science_                                                                                                                                    = {J Anim Sci} }
@String { _Journal_of_Antibiotics_                                                                                                                                       = {J Antibiot (Tokyo)} }
@String { _Journal_of_Antimicrobial_Chemotherapy_                                                                                                                        = {J Antimicrob Chemother} }
@String { _Journal_of_Anxiety_Disorders_                                                                                                                                 = {J Anxiety Disord} }
@String { _Journal_of_AOAC_International_                                                                                                                                = {J AOAC Int} }
@String { _Journal_of_Applied_Behavior_Analysis_                                                                                                                         = {J Appl Behav Anal} }
@String { _Journal_of_Applied_Clinical_Medical_Physics_                                                                                                                  = {J Appl Clin Med Phys} }
@String { _Journal_of_Applied_Microbiology_                                                                                                                              = {J Appl Microbiol} }
@String { _Journal_of_Applied_Photographic_Engineering_                                                                                                                  = {J Appl Photogr Eng} }
@String { _Journal_of_Applied_Physiology_                                                                                                                                = {J Appl Physiol} }
@String { _Journal_of_Applied_Polymer_Science_                                                                                                                           = {J Appl Polymer Sci} }
@String { _Journal_of_Applied_Psychology_                                                                                                                                = {J Appl Psychol} }
@String { _Journal_of_Applied_Toxicology_                                                                                                                                = {J Appl Toxicol} }
@String { _Journal_of_Arthroplasty_                                                                                                                                      = {J Arthroplasty} }
@String { _Journal_of_Artificial_Intelligence_Research_                                                                                                                  = {J Artif Intell Res} }
@String { _Journal_of_Assisted_Reproduction_and_Genetics_                                                                                                                = {J Assist Reprod Genet} }
@String { _Journal_of_Asthma_                                                                                                                                            = {J Asthma} }
@String { _Journal_of_Atherosclerosis_and_Thrombosis_                                                                                                                    = {J Atheroscler Thromb} }
@String { _Journal_of_Audiovisual_Media_in_Medicine_                                                                                                                     = {J Audiov Media Med} }
@String { _Journal_of_Autism_and_Developmental_Disorders_                                                                                                                = {J Autism Dev Disord} }
@String { _Journal_of_Autoimmunity_                                                                                                                                      = {J Autoimmun} }
@String { _Journal_of_Autonomic_Pharmacology_                                                                                                                            = {J Auton Pharmacol} }
@String { _Journal_of_Bacteriology_                                                                                                                                      = {J Bacteriol} }
@String { _Journal_of_Basic_and_Clinical_Physiology_and_Pharmacology_                                                                                                    = {J Basic Clin Physiol Pharmacol} }
@String { _Journal_of_Basic_Microbiology_                                                                                                                                = {J Basic Microbiol} }
@String { _Journal_of_Behavior_Therapy_and_Experimental_Psychiatry_                                                                                                      = {J Behav Ther Exp Psychiatry} }
@String { _Journal_of_Behavioral_Health_Services_and_Research_                                                                                                           = {J Behav Health Serv Res} }
@String { _Journal_of_Behavioral_Medicine_                                                                                                                               = {J Behav Med} }
@String { _Journal_of_Biochemical_and_Biophysical_Methods_                                                                                                               = {J Biochem Biophys Methods} }
@String { _Journal_of_Biochemical_and_Molecular_Toxicology_                                                                                                              = {J Biochem Mol Toxicol} }
@String { _Journal_of_Biochemistry_                                                                                                                                      = {J Biochem (Tokyo)} }
@String { _Journal_of_Biocommunication_                                                                                                                                  = {J Biocommun} }
@String { _Journal_of_Bioenergetics_and_Biomembranes_                                                                                                                    = {J Bioenerg Biomembr} }
@String { _Journal_of_Biological_Chemistry_                                                                                                                              = {J Biol Chem} }
@String { _Journal_of_Biological_Photography_                                                                                                                            = {J Biol Photogr} }
@String { _Journal_of_Biological_Regulators_and_Homeostatic_Agents_                                                                                                      = {J Biol Regul Homeost Agents} }
@String { _Journal_of_Biological_Rhythms_                                                                                                                                = {J Biol Rhythms} }
@String { _Journal_of_Bioluminescence_and_Chemiluminescence_                                                                                                             = {J Biolumin Chemilumin} }
@String { _Journal_of_Biomaterials_Applications_                                                                                                                         = {J Biomater Appl} }
@String { _Journal_of_Biomaterials_Science_Polymer_Edition_                                                                                                              = {J Biomater Sci Polym Ed} }
@String { _Journal_of_Biomechanical_Engineering_                                                                                                                         = {J Biomech Eng} }
@String { _Journal_of_Biomechanics_                                                                                                                                      = {J Biomech} }
@String { _Journal_of_Biomedical_Engineering_                                                                                                                            = {J Biomed Eng} }
@String { _Journal_of_Biomedical_Informatics_                                                                                                                            = {J Biomed Inform} }
@String { _Journal_of_Biomedical_Materials_Research_                                                                                                                     = {J Biomed Mater Res} }
@String { _Journal_of_Biomedical_Materials_Research_Part_A_                                                                                                              = {J Biomed Mater Res A} }
@String { _Journal_of_Biomedical_Materials_Research_Part_B_                                                                                                              = {J Biomed Mater Res B} }
@String { _Journal_of_Biomedical_Optics_                                                                                                                                 = {J Biomed Opt} }
@String { _Journal_of_Biomedical_Science_and_Engineering_                                                                                                                = {J Biomed Sci Eng} }
@String { _Journal_of_Biomolecular_NMR_                                                                                                                                  = {J Biomol NMR} }
@String { _Journal_of_Biomolecular_Structure_and_Dynamics_                                                                                                               = {J Biomol Struct Dyn} }
@String { _Journal_of_Biopharmaceutical_Statistics_                                                                                                                      = {J Biopharm Stat} }
@String { _Journal_of_Biosocial_Science_                                                                                                                                 = {J Biosoc Sci} }
@String { _Journal_of_Bone_and_Joint_Surgery_American_Volume_                                                                                                            = {J Bone Joint Surg Am} }
@String { _Journal_of_Bone_and_Joint_Surgery_British_Volume_                                                                                                             = {J Bone Joint Surg Br} }
@String { _Journal_of_Bone_and_Mineral_Research_                                                                                                                         = {J Bone Miner Res} }
@String { _Journal_of_Burn_Care_and_Rehabilitation_                                                                                                                      = {J Burn Care Rehabil} }
@String { _Journal_of_Bronchology_             																															 = {J Bronchology} }
@String { _Journal_of_Cancer_Education_                                                                                                                                  = {J Cancer Educ} }
@String { _Journal_of_Cancer_Research_and_Clinical_Oncology_                                                                                                             = {J Cancer Res Clin Oncol} }
@String { _Journal_of_Capillary_Electrophoresis_                                                                                                                         = {J Capillary Electrophor} }
@String { _Journal_of_Cardiac_Failure_                                                                                                                                   = {J Card Fail} }
@String { _Journal_of_Cardiac_Surgery_                                                                                                                                   = {J Card Surg} }
@String { _Journal_of_Cardiology_                                                                                                                                        = {J Cardiol} }
@String { _Journal_of_Cardiopulmonary_Rehabilitation_                                                                                                                    = {J Cardiopulm Rehabil} }
@String { _Journal_of_Cardiothoracic_and_Vascular_Anesthesia_                                                                                                            = {J Cardiothorac Vasc Anesth} }
@String { _Journal_of_Cardiovascular_Computed_Tomography_                                                                                                                = {J Cardiovasc Comput Tomogr} }
@String { _Journal_of_Cardiovascular_Electrophysiology_                                                                                                                  = {J Cardiovasc Electrophysiol} }
@String { _Journal_of_Cardiovascular_Magnetic_Resonance_                                                                                                                 = {J Cardiovasc Magn Reson} }
@String { _Journal_of_Cardiovascular_Nursing_                                                                                                                            = {J Cardiovasc Nurs} }
@String { _Journal_of_Cardiovascular_Pharmacology_                                                                                                                       = {J Cardiovasc Pharmacol} }
@String { _Journal_of_Cardiovascular_Risk_                                                                                                                               = {J Cardiovasc Risk} }
@String { _Journal_of_Cardiovascular_Surgery_                                                                                                                            = {J Cardiovasc Surg (Torino)} }
@String { _Journal_of_Cataract_and_Refractive_Surgery_                                                                                                                   = {J Cataract Refract Surg} }
@String { _Journal_of_Cell_Biology_                                                                                                                                      = {J Cell Biol} }
@String { _Journal_of_Cell_Science_                                                                                                                                      = {J Cell Sci} }
@String { _Journal_of_Cell_Science_Supplement_                                                                                                                           = {J Cell Sci Suppl} }
@String { _Journal_of_Cellular_Biochemistry_                                                                                                                             = {J Cell Biochem} }
@String { _Journal_of_Cellular_Biochemistry_Supplement_                                                                                                                  = {J Cell Biochem Suppl} }
@String { _Journal_of_Cellular_Physiology_                                                                                                                               = {J Cell Physiol} }
@String { _Journal_of_Cerebral_Blood_Flow_and_Metabolism_                                                                                                                = {J Cereb Blood Flow Metab} }
@String { _Journal_of_Chemical_Information_and_Computer_Sciences_                                                                                                        = {J Chem Inf Comput Sci} }
@String { _Journal_of_Chemical_Neuroanatomy_                                                                                                                             = {J Chem Neuroanat} }
@String { _Journal_of_Chemical_Physics_                                                                                                                                  = {J Chem Phys} }
@String { _Journal_of_Chemotherapy_                                                                                                                                      = {J Chemother} }
@String { _Journal_of_Child_and_Adolescent_Psychopharmacology_                                                                                                           = {J Child Adolesc Psychopharmacol} }
@String { _Journal_of_Child_Neurology_                                                                                                                                   = {J Child Neurol} }
@String { _Journal_of_Child_Psychology_and_Psychiatry_and_Allied_Disciplines_                                                                                            = {J Child Psychol Psychiatry} }
@String { _Journal_of_Chromatographic_Science_                                                                                                                           = {J Chromatogr Sci} }
@String { _Journal_of_Chromatography_A_                                                                                                                                  = {J Chromatogr A} }
@String { _Journal_of_Chronic_Disease_                                                                                                                                   = {J Chronic Dis} }
@String { _Journal_of_Clinical_and_Experimental_Neuropsychology_                                                                                                         = {J Clin Exp Neuropsychol} }
@String { _Journal_of_Clinical_and_Laboratory_Immunology_                                                                                                                = {J Clin Lab Immunol} }
@String { _Journal_of_Clinical_Anesthesia_                                                                                                                               = {J Clin Anesth} }
@String { _Journal_of_Clinical_Apheresis_                                                                                                                                = {J Clin Apheresis} }
@String { _Journal_of_Clinical_Child_Psychology_                                                                                                                         = {J Clin Child Psychol} }
@String { _Journal_of_Clinical_Endocrinology_and_Metabolism_                                                                                                             = {J Clin Endocrinol Metab} }
@String { _Journal_of_Clinical_Epidemiology_                                                                                                                             = {J Clin Epidemiol} }
@String { _Journal_of_Clinical_Ethics_                                                                                                                                   = {J Clin Ethics} }
@String { _Journal_of_Clinical_Gastroenterology_                                                                                                                         = {J Clin Gastroenterol} }
@String { _Journal_of_Clinical_Immunology_                                                                                                                               = {J Clin Immunol} }
@String { _Journal_of_Clinical_Investigation_                                                                                                                            = {J Clin Invest} }
@String { _Journal_of_Clinical_Laboratory_Analysis_                                                                                                                      = {J Clin Lab Anal} }
@String { _Journal_of_Clinical_Microbiology_                                                                                                                             = {J Clin Microbiol} }
@String { _Journal_of_Clinical_Monitoring_and_Computing_                                                                                                                 = {J Clin Monit Comput} }
@String { _Journal_of_Clinical_Neurophysiology_                                                                                                                          = {J Clin Neurophysiol} }
@String { _Journal_of_Clinical_Neuroscience_                                                                                                                             = {J Clin Neurosci} }
@String { _Journal_of_Clinical_Oncology_                                                                                                                                 = {J Clin Oncol} }
@String { _Journal_of_Clinical_Pathology_                                                                                                                                = {J Clin Pathol} }
@String { _Journal_of_Clinical_Periodontology_                                                                                                                           = {J Clin Periodontol} }
@String { _Journal_of_Clinical_Pharmacology_                                                                                                                             = {J Clin Pharmacol} }
@String { _Journal_of_Clinical_Pharmacy_and_Therapeutics_                                                                                                                = {J Clin Pharm Ther} }
@String { _Journal_of_Clinical_Psychiatry_                                                                                                                               = {J Clin Psychiatry} }
@String { _Journal_of_Clinical_Psychology_                                                                                                                               = {J Clin Psychol} }
@String { _Journal_of_Clinical_Psychopharmacology_                                                                                                                       = {J Clin Psychopharmacol} }
@String { _Journal_of_Clinical_Ultrasound_                                                                                                                               = {J Clin Ultrasound} }
@String { _Journal_of_Clinical_Virology_                                                                                                                                 = {J Clin Virol} }
@String { _Journal_of_Cognitive_Neuroscience_                                                                                                                            = {J Cogn Neurosci} }
@String { _Journal_of_Communicable_Diseases_                                                                                                                             = {J Commun Dis} }
@String { _Journal_of_Communication_Disorders_                                                                                                                           = {J Commun Disord} }
@String { _Journal_of_Community_Health_                                                                                                                                  = {J Community Health} }
@String { _Journal_of_Community_Health_Nursing_                                                                                                                          = {J Community Health Nurs} }
@String { _Journal_of_Comparative_Neurology_                                                                                                                             = {J Comp Neurol} }
@String { _Journal_of_Comparative_Pathology_                                                                                                                             = {J Comp Pathol} }
@String { _Journal_of_Comparative_Physiology_A_Sensory_Neural_and_Behavioral_Physiology_                                                                                 = {J Comp Physiol [A]} }
@String { _Journal_of_Comparative_Physiology_B_Biochemical_Systemic_and_Environmental_Physiology_                                                                        = {J Comp Physiol [B]} }
@String { _Journal_of_Comparative_Psychology_                                                                                                                            = {J Comp Psychol} }
@String { _Journal_of_Computational_and_Graphical_Statistics_                                                                                                            = {J Comput Graph Stat} }
@String { _Journal_of_Computational_Biology_                                                                                                                             = {J Comput Biol} }
@String { _Journal_of_Computational_Neuroscience_                                                                                                                        = {J Comput Neurosci} }
@String { _Journal_of_Computational_Physics_                                                                                                                             = {J Comput Phys} }
@String { _Journal_of_Computer-Aided_Molecular_Design_                                                                                                                   = {J Comput Aided Mol Des} }
@String { _Journal_of_Computer_and_System_Sciences_                                                                                                                      = {J Comput Syst Sci} }
@String { _Journal_of_Computer_Assisted_Tomography_                                                                                                                      = {J Comput Assist Tomogr} }
@String { _Journal_of_Consulting_and_Clinical_Psychology_                                                                                                                = {J Consult Clin Psychol} }
@String { _Journal_of_Contemporary_Brachytherapy_                                                                                                                        = {J Contemp Brachyther} }
@String { _Journal_of_Contemporary_Health_Law_and_Policy_                                                                                                                = {J Contemp Health Law Policy} }
@String { _Journal_of_Controlled_Release_                                                                                                                                = {J Control Release} }
@String { _Journal_of_Cranio-Maxillo-Facial_Surgery_                                                                                                                     = {J Craniomaxillofac Surg} }
@String { _Journal_of_Craniofacial_Genetics_and_Developmental_Biology_                                                                                                   = {J Craniofac Genet Dev Biol} }
@String { _Journal_of_Critical_Care_                                                                                                                                     = {J Crit Care} }
@String { _Journal_of_Cutaneous_Pathology_                                                                                                                               = {J Cutan Pathol} }
@String { _Journal_of_Dairy_Research_                                                                                                                                    = {J Dairy Res} }
@String { _Journal_of_Dairy_Science_                                                                                                                                     = {J Dairy Sci} }
@String { _Journal_of_Dental_Education_                                                                                                                                  = {J Dent Educ} }
@String { _Journal_of_Dental_Research_                                                                                                                                   = {J Dent Res} }
@String { _Journal_of_Dentistry_                                                                                                                                         = {J Dent} }
@String { _Journal_of_Dermatological_Science_                                                                                                                            = {J Dermatol Sci} }
@String { _Journal_of_Dermatology_                                                                                                                                       = {J Dermatol} }
@String { _Journal_of_Developmental_and_Behavioral_Pediatrics_                                                                                                           = {J Dev Behav Pediatr} }
@String { _Journal_of_Diabetes_and_its_Complications_                                                                                                                    = {J Diabetes Complications} }
@String { _Journal_of_Diabetes_and_Its_Complications_                                                                                                                    = {J Diabetes Complications} }
@String { _Journal_of_Diarrhoeal_Diseases_Research_                                                                                                                      = {J Diarrhoeal Dis Res} }
@String { _Journal_of_Digital_Imaging_                                                                                                                                   = {J Digit Imaging} }
@String { _Journal_of_Drug_Education_                                                                                                                                    = {J Drug Educ} }
@String { _Journal_of_Drug_Targeting_                                                                                                                                    = {J Drug Target} }
@String { _Journal_of_Economic_Entomology_                                                                                                                               = {J Econ Entomol} }
@String { _Journal_of_ECT_                                                                                                                                               = {J ECT} }
@String { _Journal_of_Educational_Research_                                                                                                                              = {J Educ Res} }
@String { _Journal_of_Electrocardiology_                                                                                                                                 = {J Electrocardiol} }
@String { _Journal_of_Electron_Microscopy_                                                                                                                               = {J Electron Microsc (Tokyo)} }
@String { _Journal_of_Electronic_Imaging_                                                                                                                                = {J Electron Imaging} }
@String { _Journal_of_Emergency_Medicine_                                                                                                                                = {J Emerg Med} }
@String { _Journal_of_Endocrinological_Investigation_                                                                                                                    = {J Endocrinol Invest} }
@String { _Journal_of_Endocrinology_                                                                                                                                     = {J Endocrinol} }
@String { _Journal_of_Endourology_                                                                                                                                       = {J Endourol} }
@String { _Journal_of_Endovascular_Surgery_                                                                                                                              = {J Endovasc Surg} }
@String { _Journal_of_Endovascular_Therapy_                                                                                                                              = {J Endovasc Ther} }
@String { _Journal_of_Engineering_Mathematics_                                                                                                                           = {J Eng Math} }
@String { _Journal_of_Environmental_Pathology_Toxicology_and_Oncology_                                                                                                   = {J Environ Pathol Toxicol Oncol} }
@String { _Journal_of_Environmental_Science_and_Health_Part_B_Pesticides_Food_Contaminants_and_Agricultural_Wastes_                                                      = {J Environ Sci Health B} }
@String { _Journal_of_Enzyme_Inhibition_                                                                                                                                 = {J Enzyme Inhib} }
@String { _Journal_of_Epidemiology_                                                                                                                                      = {J Epidemiol} }
@String { _Journal_of_Epidemiology_and_Community_Health_                                                                                                                 = {J Epidemiol Community Health} }
@String { _Journal_of_Ethnopharmacology_                                                                                                                                 = {J Ethnopharmacol} }
@String { _Journal_of_Eukaryotic_Microbiology_                                                                                                                           = {J Eukaryot Microbiol} }
@String { _Journal_of_Evaluation_in_Clinical_Practice_                                                                                                                   = {J Eval Clin Pract} }
@String { _Journal_of_Experimental_and_Clinical_Cancer_Research_                                                                                                         = {J Exp Clin Cancer Res} }
@String { _Journal_of_Experimental_Biology_                                                                                                                              = {J Exp Biol} }
@String { _Journal_of_Experimental_Child_Psychology_                                                                                                                     = {J Exp Child Psychol} }
@String { _Journal_of_Experimental_Medicine_                                                                                                                             = {J Exp Med} }
@String { _Journal_of_Experimental_Psychology_Animal_Behavior_Processes_                                                                                                 = {J Exp Psychol Anim Behav Process} }
@String { _Journal_of_Experimental_Psychology_General_                                                                                                                   = {J Exp Psychol Gen} }
@String { _Journal_of_Experimental_Psychology_Human_Perception_and_Performance_                                                                                          = {J Exp Psychol Hum Percept Perform} }
@String { _Journal_of_Experimental_Psychology_Learning_Memory_and_Cognition_                                                                                             = {J Exp Psychol Learn Mem Cogn} }
@String { _Journal_of_Experimental_Therapeutics_and_Oncology_                                                                                                            = {J Exp Ther Oncol} }
@String { _Journal_of_Experimental_Zoology_                                                                                                                              = {J Exp Zool} }
@String { _Journal_of_Experimental_Zoology_Supplement_                                                                                                                   = {J Exp Zool Suppl} }
@String { _Journal_of_Exposure_Analysis_and_Environmental_Epidemiology_                                                                                                  = {J Expo Anal Environ Epidemiol} }
@String { _Journal_of_Family_Practice_                                                                                                                                   = {J Fam Pract} }
@String { _Journal_of_Foot_and_Ankle_Surgery_                                                                                                                            = {J Foot Ankle Surg} }
@String { _Journal_of_Forensic_Sciences_                                                                                                                                 = {J Forensic Sci} }
@String { _Journal_of_Gastroenterology_                                                                                                                                  = {J Gastroenterol} }
@String { _Journal_of_Gastroenterology_and_Hepatology_                                                                                                                   = {J Gastroenterol Hepatol} }
@String { _Journal_of_General_Internal_Medicine_                                                                                                                         = {J Gen Intern Med} }
@String { _Journal_of_General_Physiology_                                                                                                                                = {J Gen Physiol} }
@String { _Journal_of_General_Psychology_                                                                                                                                = {J Gen Psychol} }
@String { _Journal_of_General_Virology_                                                                                                                                  = {J Gen Virol} }
@String { _Journal_of_Genetic_Psychology_                                                                                                                                = {J Genet Psychol} }
@String { _Journal_of_Geriatric_Psychiatry_and_Neurology_                                                                                                                = {J Geriatr Psychiatry Neurol} }
@String { _Journal_of_Glaucoma_                                                                                                                                          = {J Glaucoma} }
@String { _Journal_of_Graph_Algorithms_and_Applications_                                                                                                                 = {J Graph Algorithms Appl} }
@String { _Journal_of_Graphics_Tools_                                                                                                                                    = {Journal of Graphics Tools} }
@String { _Journal_of_Hand_Surgery_                                                                                                                                      = {J Hand Surg} }
@String { _Journal_of_Hand_Surgery_American_Volume_                                                                                                                      = {J Hand Surg [Am]} }
@String { _Journal_of_Hand_Surgery_British_Volume_                                                                                                                       = {J Hand Surg [Br]} }
@String { _Journal_of_Hand_Therapy_                                                                                                                                      = {J Hand Ther} }
@String { _Journal_of_Health_and_Social_Behavior_                                                                                                                        = {J Health Soc Behav} }
@String { _Journal_of_Health_Care_Finance_                                                                                                                               = {J Health Care Finance} }
@String { _Journal_of_Health_Care_for_the_Poor_and_Underserved_                                                                                                          = {J Health Care Poor Underserved} }
@String { _Journal_of_Health_Politics_Policy_and_Law_                                                                                                                    = {J Health Polit Policy Law} }
@String { _Journal_of_Heart_and_Lung_Transplantation_                                                                                                                    = {J Heart Lung Transplant} }
@String { _Journal_of_Heart_Valve_Disease_                                                                                                                               = {J Heart Valve Dis} }
@String { _Journal_of_Helminthology_                                                                                                                                     = {J Helminthol} }
@String { _Journal_of_Hematotherapy_                                                                                                                                     = {J Hematother} }
@String { _Journal_of_Hepatology_                                                                                                                                        = {J Hepatol} }
@String { _Journal_of_Heredity_                                                                                                                                          = {J Hered} }
@String { _Journal_of_Histochemistry_and_Cytochemistry_                                                                                                                  = {J Histochem Cytochem} }
@String { _Journal_of_Homosexuality_                                                                                                                                     = {J Homosex} }
@String { _Journal_of_Hospital_Infection_                                                                                                                                = {J Hosp Infect} }
@String { _Journal_of_Human_Ergology_                                                                                                                                    = {J Hum Ergol (Tokyo)} }
@String { _Journal_of_Human_Evolution_                                                                                                                                   = {J Hum Evol} }
@String { _Journal_of_Human_Genetics_                                                                                                                                    = {J Hum Genet} }
@String { _Journal_of_Human_Hypertension_                                                                                                                                = {J Hum Hypertens} }
@String { _Journal_of_Hypertension_                                                                                                                                      = {J Hypertens} }
@String { _Journal_of_Hypertension_Supplement_                                                                                                                           = {J Hypertens Suppl} }
@String { _Journal_of_Imaging_Science_and_Technology_                                                                                                                    = {J Imaging Sci Technol} }
@String { _Journal_of_Immunoassay_                                                                                                                                       = {J Immunoassay} }
@String { _Journal_of_Immunological_Methods_                                                                                                                             = {J Immunol Methods} }
@String { _Journal_of_Immunology_                                                                                                                                        = {J Immunol} }
@String { _Journal_of_Infection_                                                                                                                                         = {J Infect} }
@String { _Journal_of_Infectious_Diseases_                                                                                                                               = {J Infect Dis} }
@String { _Journal_of_Inflammation_                                                                                                                                      = {J Inflamm} }
@String { _Journal_of_Inherited_Metabolic_Disease_                                                                                                                       = {J Inherit Metab Dis} }
@String { _Journal_of_Inorganic_Biochemistry_                                                                                                                            = {J Inorg Biochem} }
@String { _Journal_of_Insurance_Medicine_                                                                                                                                = {J Insur Med} }
@String { _Journal_of_Integrative_Bioinformatics_                                                                                                                        = {J Integr Bioinform } }
@String { _Journal_of_Intellectual_Disability_Research_                                                                                                                  = {J Intellect Disabil Res} }
@String { _Journal_of_Intelligent_Systems_                                                                                                                               = {J Intell Syst} }
@String { _Journal_of_Interferon_and_Cytokine_Research_                                                                                                                  = {J Interferon Cytokine Res} }
@String { _Journal_of_Internal_Medicine_                                                                                                                                 = {J Intern Med} }
@String { _Journal_of_Internal_Medicine_Supplement_                                                                                                                      = {J Intern Med Suppl} }
@String { _Journal_of_International_Medical_Research_                                                                                                                    = {J Int Med Res} }
@String { _Journal_of_Interventional_Cardiology_                                                                                                                         = {J Interv Cardiol} }
@String { _Journal_of_Invertebrate_Pathology_                                                                                                                            = {J Invertebr Pathol} }
@String { _Journal_of_Investigational_Allergology_and_Clinical_Immunology_                                                                                               = {J Investig Allergol Clin Immunol} }
@String { _Journal_of_Investigative_Dermatology_                                                                                                                         = {J Invest Dermatol} }
@String { _Journal_of_Investigative_Medicine_                                                                                                                            = {J Investig Med} }
@String { _Journal_of_Investigative_Surgery_                                                                                                                             = {J Invest Surg} }
@String { _Journal_of_Korean_Medical_Science_                                                                                                                            = {J Korean Med Sci} }
@String { _Journal_of_Laboratory_and_Clinical_Medicine_                                                                                                                  = {J Lab Clin Med} }
@String { _Journal_of_Laparoendoscopic_and_Advanced_Surgical_Techniques_Part_A_                                                                                          = {J Laparoendosc Adv Surg Tech A} }
@String { _Journal_of_Laryngology_and_Otology_                                                                                                                           = {J Laryngol Otol} }
@String { _Journal_of_Laryngology_and_Otology_Supplement_                                                                                                                = {J Laryngol Otol Suppl} }
@String { _Journal_of_Legal_Medicine_                                                                                                                                    = {J Leg Med} }
@String { _Journal_of_Leukocyte_Biology_                                                                                                                                 = {J Leukoc Biol} }
@String { _Journal_of_Lipid_Mediators_and_Cell_Signalling_                                                                                                               = {J Lipid Mediat Cell Signal} }
@String { _Journal_of_Lipid_Research_                                                                                                                                    = {J Lipid Res} }
@String { _Journal_of_Machine_Learning_Research_                                                                                                                         = {J Mach Learn Res} }
@String { _Journal_of_Magnetic_Resonance_                                                                                                                                = {J Magn Reson} }
@String { _Journal_of_Magnetic_Resonance_Imaging_                                                                                                                        = {J Magn Reson Imaging} }
@String { _Journal_of_Manipulative_and_Physiological_Therapeutics_                                                                                                       = {J Manipulative Physiol Ther} }
@String { _Journal_of_Marital_and_Family_Therapy_                                                                                                                        = {J Marital Fam Ther} }
@String { _Journal_of_Mass_Spectrometry_                                                                                                                                 = {J Mass Spectrom} }
@String { _Journal_of_Materials_Science_Materials_in_Medicine_                                                                                                           = {J Mater Sci Mater Med} }
[truncated: 21,641,449 more chars]
