# Supplementary material for: 1399 H&E-stained sentinel lymph node sections of breast cancer patients: the CAMELYON dataset
Source: Gigascience. 2018 May 31;7(6):giy065. doi: 10.1093/gigascience/giy065 (PMC6007545; doi:10.1093/gigascience/giy065)
Supplement: Supplement Files [file giy065_supplement_files.zip › fvextra.sty]

%%
%% This is file `fvextra.sty',
%% generated with the docstrip utility.
%%
%% The original source files were:
%%
%% fvextra.dtx  (with options: `package')
%% 
%% This is a generated file.
%% 
%% Copyright (C) 2016-2017 by Geoffrey M. Poore <gpoore@gmail.com>
%% --------------------------------------------------------------------------
%% This work may be distributed and/or modified under the
%% conditions of the LaTeX Project Public License, either version 1.3
%% of this license or (at your option) any later version.
%% The latest version of this license is in
%%   http://www.latex-project.org/lppl.txt
%% and version 1.3 or later is part of all distributions of LaTeX
%% version 2005/12/01 or later.
%% 
\NeedsTeXFormat{LaTeX2e}[1999/12/01]
\ProvidesPackage{fvextra}
    [2017/07/08 v1.3.1 fvextra - extensions and patches for fancyvrb]
\RequirePackage{ifthen}
\RequirePackage{etoolbox}
\RequirePackage{fancyvrb}
\RequirePackage{upquote}
\AtEndPreamble{%
  \ifx\encodingdefault\upquote@OTone
    \ifx\ttdefault\upquote@cmtt\else\RequirePackage{textcomp}\fi
  \else
    \RequirePackage{textcomp}
  \fi}
\RequirePackage{lineno}
\@ifpackageloaded{csquotes}%
 {\PackageWarning{fvextra}{csquotes should be loaded after fvextra, %
  to avoid a warning from the lineno package}}{}
\def\FV@Space@ifx{\FV@Space}
\def\FV@Tab@ifx{\FV@Tab}
\let\FV@FormattingPrep@PreHook\@empty
\let\FV@FormattingPrep@PostHook\@empty
\expandafter\def\expandafter\FV@FormattingPrep\expandafter{%
  \expandafter\FV@FormattingPrep@PreHook\FV@FormattingPrep\FV@FormattingPrep@PostHook}
\let\FV@PygmentsHook\relax
\g@addto@macro\FV@FormattingPrep@PreHook{\FV@PygmentsHook}
\edef\FV@hashchar{\string#}
\edef\FV@dollarchar{\string$}
\edef\FV@ampchar{\string&}
\edef\FV@underscorechar{\string_}
\edef\FV@tildechar{\string~}
\edef\FV@leftsquarebracket{\string[}
\edef\FV@rightsquarebracket{\string]}
\newcommand{\FV@EscChars}{%
  \let\#\FV@hashchar
  \let\%\@percentchar
  \let\{\@charlb
  \let\}\@charrb
  \let\$\FV@dollarchar
  \let\&\FV@ampchar
  \let\_\FV@underscorechar
  \let\\\@backslashchar
  \let~\FV@tildechar
  \let\~\FV@tildechar
  \let\[\FV@leftsquarebracket
  \let\]\FV@rightsquarebracket
} %$ <- highlighting
\def\FancyVerbSpace{\textvisiblespace}
\newcounter{FV@TrueTabGroupLevel}
\def\FV@@ObeyTabs#1{%
  \let\FV@Space@Orig\FV@Space
  \let\FV@Space\FV@Space@ObeyTabs
  \setcounter{FV@TrueTabGroupLevel}{\the\currentgrouplevel}%
  \addtocounter{FV@TrueTabGroupLevel}{1}%
  \setbox\FV@TabBox=\hbox{#1}\box\FV@TabBox
  \let\FV@Space\FV@Space@Orig}
\def\FV@TrueTab{%
  \ifnum\value{FV@TrueTabGroupLevel}=\the\currentgrouplevel\relax
    \expandafter\FV@TrueTab@NoGroup
  \else
    \expandafter\FV@TrueTab@Group
  \fi}
\let\FV@TrueTabSaveWidth\relax
\newcounter{FV@TrueTabCounter}
\def\FV@TrueTabSaveWidth@Save{%
  \expandafter\xdef\csname FV@TrueTab:Width\arabic{FV@TrueTabCounter}\endcsname{%
    \number\@tempdima}%
  \stepcounter{FV@TrueTabCounter}}
\def\FV@TrueTab@NoGroup{%
  \egroup
  \@tempdima=\FV@ObeyTabSize sp\relax
  \@tempcnta=\wd\FV@TabBox
  \advance\@tempcnta\FV@@ObeyTabSize\relax
  \divide\@tempcnta\@tempdima
  \multiply\@tempdima\@tempcnta
  \advance\@tempdima-\wd\FV@TabBox
  \FV@TrueTabSaveWidth
  \setbox\FV@TabBox=\hbox\bgroup
    \unhbox\FV@TabBox\hbox to\@tempdima{\hss\FV@TabChar}}
\newboolean{FV@ObeyTabs@Whitespace@Tab}
\def\FV@TrueTab@Group{%
  \booltrue{FV@ObeyTabs@Whitespace@Tab}%
  \gdef\FV@TmpWhitespace{\FV@Tab@ifx}%
  \FV@ObeyTabs@ScanWhitespace}
\def\FV@Space@ObeyTabs{%
  \ifnum\value{FV@TrueTabGroupLevel}=\the\currentgrouplevel\relax
    \expandafter\FV@Space@ObeyTabs@NoGroup
  \else
    \expandafter\FV@Space@ObeyTabs@Group
  \fi}
\def\FV@Space@ObeyTabs@NoGroup{\FV@Space@Orig}
\def\FV@Space@ObeyTabs@Group{%
  \boolfalse{FV@ObeyTabs@Whitespace@Tab}%
  \gdef\FV@TmpWhitespace{\FV@Space@ifx}%
  \FV@ObeyTabs@ScanWhitespace}
\def\FV@ObeyTabs@ScanWhitespace{%
  \@ifnextchar\FV@Space@ifx%
   {\FV@TrueTab@CaptureWhitespace@Space}%
   {\ifx\@let@token\FV@Tab@ifx
      \expandafter\FV@TrueTab@CaptureWhitespace@Tab
    \else
      \expandafter\FV@ObeyTabs@ResolveWhitespace
    \fi}}
\def\FV@TrueTab@CaptureWhitespace@Space#1{%
  \g@addto@macro\FV@TmpWhitespace{\FV@Space@ifx}%
  \FV@ObeyTabs@ScanWhitespace}
\def\FV@TrueTab@CaptureWhitespace@Tab#1{%
  \booltrue{FV@ObeyTabs@Whitespace@Tab}%
  \g@addto@macro\FV@TmpWhitespace{\FV@Tab@ifx}%
  \FV@ObeyTabs@ScanWhitespace}
\newbox\FV@TabBox@Group
\def\FV@TrueTab@Group@Expand{%
  \egroup
  \@tempdima=\FV@ObeyTabSize sp\relax
  \@tempcnta=\wd\FV@TabBox@Group
  \advance\@tempcnta\FV@@ObeyTabSize\relax
  \divide\@tempcnta\@tempdima
  \multiply\@tempdima\@tempcnta
  \advance\@tempdima-\wd\FV@TabBox@Group
  \FV@TrueTabSaveWidth
  \setbox\FV@TabBox@Group=\hbox\bgroup
    \unhbox\FV@TabBox@Group\hbox to\@tempdima{\hss\FV@TabChar}}
\def\FV@ObeyTabs@ResolveWhitespace{%
  \let\FV@Space\FV@Space@Orig
  \let\FV@Tab\FV@TrueTab@Group@Expand
  \expandafter\FV@ObeyTabs@ResolveWhitespace@i\expandafter{\FV@TmpWhitespace}%
  \let\FV@Space\FV@Space@ObeyTabs
  \let\FV@Tab\FV@TrueTab}
\def\FV@ObeyTabs@ResolveWhitespace@i#1{%
  \ifbool{FV@ObeyTabs@Whitespace@Tab}%
   {\setbox\FV@TabBox@Group=\hbox{#1}\box\FV@TabBox@Group}%
   {#1}}
\def\FancyVerbMathSpace{ }
\def\FV@SetupMathSpace{%
  \everymath\expandafter{\the\everymath\let\FV@Space\FancyVerbMathSpace}}
\g@addto@macro\FV@FormattingPrep@PreHook{\FV@SetupMathSpace}
\begingroup
\catcode`\'=\active
\catcode`\^=7
\gdef\FV@pr@m@s{%
  \ifx'\@let@token
    \expandafter\pr@@@s
  \else
    \ifx^\@let@token
      \expandafter\expandafter\expandafter\pr@@@t
    \else
      \egroup
    \fi
  \fi}
\endgroup
\def\FV@SetupMathFont{%
  \everymath\expandafter{\the\everymath\fontfamily{\familydefault}\selectfont}}
\g@addto@macro\FV@FormattingPrep@PreHook{\FV@SetupMathFont}
\def\FV@SetupMathLigs{%
  \everymath\expandafter{%
    \the\everymath
    \let\pr@m@s\FV@pr@m@s
    \begingroup\lccode`\~=`\'\lowercase{\endgroup\def~}{%
      \ifmmode\expandafter\active@math@prime\else'\fi}%
    \begingroup\lccode`\~=`\`\lowercase{\endgroup\def~}{`}%
    \begingroup\lccode`\~=`\<\lowercase{\endgroup\def~}{<}%
    \begingroup\lccode`\~=`\>\lowercase{\endgroup\def~}{>}%
    \begingroup\lccode`\~=`\,\lowercase{\endgroup\def~}{,}%
    \begingroup\lccode`\~=`\-\lowercase{\endgroup\def~}{-}%
  }%
}
\g@addto@macro\FV@FormattingPrep@PreHook{\FV@SetupMathLigs}
\def\FV@BeginListFrame@Lines{%
  \begingroup
  \lineskip\z@skip
  \FV@SingleFrameLine{\z@}%
  \kern-0.5\baselineskip\relax
  \baselineskip\z@skip
  \kern\FV@FrameSep\relax
  \penalty\@M
  \endgroup}
\define@key{FV}{rulecolor}{%
  \ifstrempty{#1}%
   {\let\FancyVerbRuleColor\relax}%
   {\ifstrequal{#1}{none}%
     {\let\FancyVerbRuleColor\relax}%
     {\def\@tempa{#1}%
      \FV@KVProcess@RuleColor#1\FV@Undefined}}}
\def\FV@KVProcess@RuleColor#1#2\FV@Undefined{%
  \ifx#1\color
  \else
    \expandafter\def\expandafter\@tempa\expandafter{%
      \expandafter\color\expandafter{\@tempa}}%
  \fi
  \let\FancyVerbRuleColor\@tempa}
\fvset{rulecolor=none}
\define@key{FV}{fillcolor}{%
  \ifstrempty{#1}%
   {\let\FancyVerbFillColor\relax}%
   {\ifstrequal{#1}{none}%
     {\let\FancyVerbFillColor\relax}%
     {\def\@tempa{#1}%
      \FV@KVProcess@FillColor#1\FV@Undefined}}}
\def\FV@KVProcess@FillColor#1#2\FV@Undefined{%
  \ifx#1\color
  \else
    \expandafter\def\expandafter\@tempa\expandafter{%
      \expandafter\color\expandafter{\@tempa}}%
  \fi
  \let\FancyVerbFillColor\@tempa}
\fvset{fillcolor=none}
\define@booleankey{FV}{linenos}%
  {\@nameuse{FV@Numbers@left}}{\@nameuse{FV@Numbers@none}}
\define@key{FV}{tab}{\def\FancyVerbTab{#1}}
\define@key{FV}{tabcolor}%
 {\ifstrempty{#1}%
   {\let\FV@TabColor\relax}%
   {\ifstrequal{#1}{none}%
     {\let\FV@TabColor\relax}%
     {\def\FV@TabColor{\textcolor{#1}}}}}
\define@booleankey{FV}{showtabs}%
 {\def\FV@TabChar{\FV@TabColor{\FancyVerbTab}}}%
 {\let\FV@TabChar\relax}
\fvset{tabcolor=none, showtabs=false}
\define@key{FV}{space}{\def\FancyVerbSpace{#1}}
\define@key{FV}{spacecolor}%
 {\ifstrempty{#1}%
   {\let\FV@SpaceColor\relax}%
   {\ifstrequal{#1}{none}%
     {\let\FV@SpaceColor\relax}%
     {\def\FV@SpaceColor{\textcolor{#1}}}}}
\define@booleankey{FV}{showspaces}%
 {\def\FV@Space{\FV@SpaceColor{\FancyVerbSpace}}}%
 {\def\FV@Space{\ }}
\fvset{spacecolor=none, showspaces=false}
\define@booleankey{FV}{mathescape}%
 {\let\FancyVerbMathEscape\FV@MathEscape}%
 {\let\FancyVerbMathEscape\relax}
\def\FV@MathEscape{\catcode`\$=3\catcode`\^=7\catcode`\_=8\relax}
\FV@AddToHook\FV@CatCodesHook\FancyVerbMathEscape
\fvset{mathescape=false}
\define@booleankey{FV}{beameroverlays}%
 {\let\FancyVerbBeamerOverlays\FV@BeamerOverlays}%
 {\let\FancyVerbBeamerOverlays\relax}
\def\FV@BeamerOverlays{%
  \expandafter\def\expandafter\@noligs\expandafter{\@noligs
    \catcode`\<=12\catcode`\>=12\relax}}
\FV@AddToHook\FV@FormattingPrep@PreHook\FancyVerbBeamerOverlays
\fvset{beameroverlays=false}
\newbool{FV@CurlyQuotes}
\define@booleankey{FV}{curlyquotes}%
 {\booltrue{FV@CurlyQuotes}}%
 {\boolfalse{FV@CurlyQuotes}}
\def\FancyVerbCurlyQuotes{%
  \ifbool{FV@CurlyQuotes}%
   {\expandafter\def\expandafter\@noligs\expandafter{\@noligs
      \begingroup\lccode`\~=`\`\lowercase{\endgroup\def~}{`}%
      \begingroup\lccode`\~=`\'\lowercase{\endgroup\def~}{'}}}%
   {}}
\g@addto@macro\FV@FormattingPrep@PreHook{\FancyVerbCurlyQuotes}
\fvset{curlyquotes=false}
\def\FancyVerbFormatLine#1{#1}
\def\FancyVerbFormatText#1{#1}
\def\FV@ListProcessLine@NoBreak#1{%
  \hbox to \hsize{%
    \kern\leftmargin
    \hbox to \linewidth{%
      \FV@LeftListNumber
      \FV@LeftListFrame
      \FancyVerbFormatLine{%
        \FancyVerbHighlightLine{%
          \FV@ObeyTabs{\FancyVerbFormatText{#1}}}}\hss
      \FV@RightListFrame
      \FV@RightListNumber}%
    \hss}}
\def\FV@BProcessLine#1{%
  \hbox{\FancyVerbFormatLine{%
    \FancyVerbHighlightLine{%
      \FV@ObeyTabs{\FancyVerbFormatText{#1}}}}}}
\newbool{FV@NumberFirstLine}
\define@booleankey{FV}{numberfirstline}%
 {\booltrue{FV@NumberFirstLine}}%
 {\boolfalse{FV@NumberFirstLine}}
\fvset{numberfirstline=false}
\newbool{FV@StepNumberFromFirst}
\define@booleankey{FV}{stepnumberfromfirst}%
 {\booltrue{FV@StepNumberFromFirst}}%
 {\boolfalse{FV@StepNumberFromFirst}}
\fvset{stepnumberfromfirst=false}
\newbool{FV@StepNumberOffsetValues}
\define@booleankey{FV}{stepnumberoffsetvalues}%
 {\booltrue{FV@StepNumberOffsetValues}}%
 {\boolfalse{FV@StepNumberOffsetValues}}
\fvset{stepnumberoffsetvalues=false}
\def\FV@Numbers@left{%
  \let\FV@RightListNumber\relax
  \def\FV@LeftListNumber{%
    \ifx\FancyVerbStartNum\z@
      \let\FancyVerbStartNum\@ne
    \fi
    \ifbool{FV@StepNumberFromFirst}%
     {\@tempcnta=\FV@CodeLineNo
      \@tempcntb=\FancyVerbStartNum
      \advance\@tempcntb\FV@StepNumber
      \divide\@tempcntb\FV@StepNumber
      \multiply\@tempcntb\FV@StepNumber
      \advance\@tempcnta\@tempcntb
      \advance\@tempcnta-\FancyVerbStartNum
      \@tempcntb=\@tempcnta}%
     {\ifbool{FV@StepNumberOffsetValues}%
       {\@tempcnta=\FV@CodeLineNo
        \@tempcntb=\FV@CodeLineNo}%
       {\@tempcnta=\c@FancyVerbLine
        \@tempcntb=\c@FancyVerbLine}}%
    \divide\@tempcntb\FV@StepNumber
    \multiply\@tempcntb\FV@StepNumber
    \ifnum\@tempcnta=\@tempcntb
      \if@FV@NumberBlankLines
        \hbox to\z@{\hss\theFancyVerbLine\kern\FV@NumberSep}%
      \else
        \ifx\FV@Line\empty
        \else
          \hbox to\z@{\hss\theFancyVerbLine\kern\FV@NumberSep}%
        \fi
      \fi
    \else
      \ifbool{FV@NumberFirstLine}{%
        \ifnum\FV@CodeLineNo=\FancyVerbStartNum
          \hbox to\z@{\hss\theFancyVerbLine\kern\FV@NumberSep}%
        \fi}{}%
    \fi}%
}
\def\FV@Numbers@right{%
  \let\FV@LeftListNumber\relax
  \def\FV@RightListNumber{%
    \ifx\FancyVerbStartNum\z@
      \let\FancyVerbStartNum\@ne
    \fi
    \ifbool{FV@StepNumberFromFirst}%
     {\@tempcnta=\FV@CodeLineNo
      \@tempcntb=\FancyVerbStartNum
      \advance\@tempcntb\FV@StepNumber
      \divide\@tempcntb\FV@StepNumber
      \multiply\@tempcntb\FV@StepNumber
      \advance\@tempcnta\@tempcntb
      \advance\@tempcnta-\FancyVerbStartNum
      \@tempcntb=\@tempcnta}%
     {\ifbool{FV@StepNumberOffsetValues}%
       {\@tempcnta=\FV@CodeLineNo
        \@tempcntb=\FV@CodeLineNo}%
       {\@tempcnta=\c@FancyVerbLine
        \@tempcntb=\c@FancyVerbLine}}%
    \divide\@tempcntb\FV@StepNumber
    \multiply\@tempcntb\FV@StepNumber
    \ifnum\@tempcnta=\@tempcntb
      \if@FV@NumberBlankLines
        \hbox to\z@{\kern\FV@NumberSep\theFancyVerbLine\hss}%
      \else
        \ifx\FV@Line\empty
        \else
          \hbox to\z@{\kern\FV@NumberSep\theFancyVerbLine\hss}%
        \fi
      \fi
    \else
      \ifbool{FV@NumberFirstLine}{%
        \ifnum\FV@CodeLineNo=\FancyVerbStartNum
          \hbox to\z@{\hss\theFancyVerbLine\kern\FV@NumberSep}%
        \fi}{}%
    \fi}%
}
\def\FV@Numbers@both{%
  \def\FV@LeftListNumber{%
    \ifx\FancyVerbStartNum\z@
      \let\FancyVerbStartNum\@ne
    \fi
    \ifbool{FV@StepNumberFromFirst}%
     {\@tempcnta=\FV@CodeLineNo
      \@tempcntb=\FancyVerbStartNum
      \advance\@tempcntb\FV@StepNumber
      \divide\@tempcntb\FV@StepNumber
      \multiply\@tempcntb\FV@StepNumber
      \advance\@tempcnta\@tempcntb
      \advance\@tempcnta-\FancyVerbStartNum
      \@tempcntb=\@tempcnta}%
     {\ifbool{FV@StepNumberOffsetValues}%
       {\@tempcnta=\FV@CodeLineNo
        \@tempcntb=\FV@CodeLineNo}%
       {\@tempcnta=\c@FancyVerbLine
        \@tempcntb=\c@FancyVerbLine}}%
    \divide\@tempcntb\FV@StepNumber
    \multiply\@tempcntb\FV@StepNumber
    \ifnum\@tempcnta=\@tempcntb
      \if@FV@NumberBlankLines
        \hbox to\z@{\hss\theFancyVerbLine\kern\FV@NumberSep}%
      \else
        \ifx\FV@Line\empty
        \else
          \hbox to\z@{\hss\theFancyVerbLine\kern\FV@NumberSep}%
        \fi
      \fi
    \else
      \ifbool{FV@NumberFirstLine}{%
        \ifnum\FV@CodeLineNo=\FancyVerbStartNum
          \hbox to\z@{\hss\theFancyVerbLine\kern\FV@NumberSep}%
        \fi}{}%
    \fi}%
  \def\FV@RightListNumber{%
    \ifx\FancyVerbStartNum\z@
      \let\FancyVerbStartNum\@ne
    \fi
    \ifbool{FV@StepNumberFromFirst}%
     {\@tempcnta=\FV@CodeLineNo
      \@tempcntb=\FancyVerbStartNum
      \advance\@tempcntb\FV@StepNumber
      \divide\@tempcntb\FV@StepNumber
      \multiply\@tempcntb\FV@StepNumber
      \advance\@tempcnta\@tempcntb
      \advance\@tempcnta-\FancyVerbStartNum
      \@tempcntb=\@tempcnta}%
     {\ifbool{FV@StepNumberOffsetValues}%
       {\@tempcnta=\FV@CodeLineNo
        \@tempcntb=\FV@CodeLineNo}%
       {\@tempcnta=\c@FancyVerbLine
        \@tempcntb=\c@FancyVerbLine}}%
    \divide\@tempcntb\FV@StepNumber
    \multiply\@tempcntb\FV@StepNumber
    \ifnum\@tempcnta=\@tempcntb
      \if@FV@NumberBlankLines
        \hbox to\z@{\kern\FV@NumberSep\theFancyVerbLine\hss}%
      \else
        \ifx\FV@Line\empty
        \else
          \hbox to\z@{\kern\FV@NumberSep\theFancyVerbLine\hss}%
        \fi
      \fi
    \else
      \ifbool{FV@NumberFirstLine}{%
        \ifnum\FV@CodeLineNo=\FancyVerbStartNum
          \hbox to\z@{\hss\theFancyVerbLine\kern\FV@NumberSep}%
        \fi}{}%
    \fi}%
}
\define@key{FV}{highlightlines}{\def\FV@HighlightLinesList{#1}}%
\fvset{highlightlines=}
\define@key{FV}{highlightcolor}{\def\FancyVerbHighlightColor{#1}}%
\let\FancyVerbHighlightColor\@empty
\ifcsname definecolor\endcsname
\ifx\definecolor\relax
\else
  \definecolor{FancyVerbHighlightColor}{rgb}{0.878, 1, 1}
  \fvset{highlightcolor=FancyVerbHighlightColor}
\fi\fi
\AtBeginDocument{%
  \ifx\FancyVerbHighlightColor\@empty
    \ifcsname definecolor\endcsname
    \ifx\definecolor\relax
    \else
    \definecolor{FancyVerbHighlightColor}{rgb}{0.878, 1, 1}
    \fvset{highlightcolor=FancyVerbHighlightColor}
    \fi\fi
  \fi}
\def\FancyVerbHighlightLine#1{#1}
\def\FV@HighlightLine#1{%
  \@tempcnta=\c@FancyVerbLine
  \@tempcntb=\c@FancyVerbLine
  \ifcsname FV@HighlightLine:\number\@tempcnta\endcsname
    \advance\@tempcntb\m@ne
    \ifcsname FV@HighlightLine:\number\@tempcntb\endcsname
      \advance\@tempcntb\tw@
      \ifcsname FV@HighlightLine:\number\@tempcntb\endcsname
        \let\FV@HighlightLine@Next\FancyVerbHighlightLineMiddle
      \else
        \let\FV@HighlightLine@Next\FancyVerbHighlightLineLast
      \fi
    \else
      \advance\@tempcntb\tw@
      \ifcsname FV@HighlightLine:\number\@tempcntb\endcsname
        \let\FV@HighlightLine@Next\FancyVerbHighlightLineFirst
      \else
        \let\FV@HighlightLine@Next\FancyVerbHighlightLineSingle
      \fi
    \fi
  \else
    \let\FV@HighlightLine@Next\FancyVerbHighlightLineNormal
  \fi
  \FV@HighlightLine@Next{#1}%
}
\def\FancyVerbHighlightLineNormal#1{#1}
\newlength{\FV@TmpLength}
\def\FancyVerbHighlightLineFirst#1{%
  \setlength{\FV@TmpLength}{\fboxsep}%
  \setlength{\fboxsep}{0pt}%
  \colorbox{\FancyVerbHighlightColor}{%
    \setlength{\fboxsep}{\FV@TmpLength}%
    \rlap{\strut#1}%
    \hspace{\linewidth}}}
\let\FancyVerbHighlightLineMiddle\FancyVerbHighlightLineFirst
\let\FancyVerbHighlightLineLast\FancyVerbHighlightLineFirst
\let\FancyVerbHighlightLineSingle\FancyVerbHighlightLineFirst
\def\FV@HighlightLinesPrep{%
  \ifx\FV@HighlightLinesList\@empty
  \else
    \let\FancyVerbHighlightLine\FV@HighlightLine
    \expandafter\FV@HighlightLinesPrep@i
  \fi}
\def\FV@HighlightLinesPrep@i{%
  \renewcommand{\do}[1]{%
    \ifstrempty{##1}{}{\FV@HighlightLinesParse##1-\FV@Undefined}}%
  \expandafter\docsvlist\expandafter{\FV@HighlightLinesList}}
\def\FV@HighlightLinesParse#1-#2\FV@Undefined{%
  \ifstrempty{#2}%
   {\FV@HighlightLinesParse@Single{#1}}%
   {\FV@HighlightLinesParse@Range{#1}#2\relax}}
\def\FV@HighlightLinesParse@Single#1{%
  \expandafter\let\csname FV@HighlightLine:\detokenize{#1}\endcsname\relax}
\newcounter{FV@HighlightLinesStart}
\newcounter{FV@HighlightLinesStop}
\def\FV@HighlightLinesParse@Range#1#2-{%
  \setcounter{FV@HighlightLinesStart}{#1}%
  \setcounter{FV@HighlightLinesStop}{#2}%
  \stepcounter{FV@HighlightLinesStop}%
  \FV@HighlightLinesParse@Range@Loop}
\def\FV@HighlightLinesParse@Range@Loop{%
  \ifnum\value{FV@HighlightLinesStart}<\value{FV@HighlightLinesStop}\relax
    \expandafter\let\csname FV@HighlightLine:\arabic{FV@HighlightLinesStart}\endcsname\relax
    \stepcounter{FV@HighlightLinesStart}%
    \expandafter\FV@HighlightLinesParse@Range@Loop
  \fi}
\g@addto@macro\FV@FormattingPrep@PreHook{\FV@HighlightLinesPrep}
\newcount\FV@LoopCount
\newbox\FV@NCharsBox
\def\FV@SetToWidthNChars#1#2{%
  \FV@LoopCount=#2\relax
  \ifnum\FV@LoopCount>0
    \def\FV@NChars{}%
    \loop
    \ifnum\FV@LoopCount>0
      \expandafter\def\expandafter\FV@NChars\expandafter{\FV@NChars x}%
    \fi
    \advance\FV@LoopCount by -1
    \ifnum\FV@LoopCount>0
    \repeat
    \setbox\FV@NCharsBox\hbox{\FV@NChars}%
    #1=\wd\FV@NCharsBox
  \else
    #1=0pt\relax
  \fi
}
\newboolean{FV@BreakLines}
\define@booleankey{FV}{breaklines}%
  {\FV@BreakLinestrue
    \let\FV@ListProcessLine\FV@ListProcessLine@Break}%
  {\FV@BreakLinesfalse
    \let\FV@ListProcessLine\FV@ListProcessLine@NoBreak}
\AtEndOfPackage{\fvset{breaklines=false}}
\def\FV@BreakLinesIndentationHook{}
\g@addto@macro\FV@FormattingPrep@PostHook{%
  \ifFV@BreakLines
    \FV@BreakLinesIndentationHook
  \fi}
\newdimen\FV@BreakIndent
\newcount\FV@BreakIndentNChars
\define@key{FV}{breakindent}{%
  \FV@BreakIndent=#1\relax
  \FV@BreakIndentNChars=0\relax}
\define@key{FV}{breakindentnchars}{\FV@BreakIndentNChars=#1\relax}
\g@addto@macro\FV@BreakLinesIndentationHook{%
  \ifnum\FV@BreakIndentNChars>0
    \FV@SetToWidthNChars{\FV@BreakIndent}{\FV@BreakIndentNChars}%
  \fi}
\fvset{breakindentnchars=0}
\newboolean{FV@BreakAutoIndent}
\define@booleankey{FV}{breakautoindent}%
  {\FV@BreakAutoIndenttrue}{\FV@BreakAutoIndentfalse}
\fvset{breakautoindent=true}
\define@key{FV}{breaksymbolleft}{\def\FancyVerbBreakSymbolLeft{#1}}
\define@key{FV}{breaksymbol}{\fvset{breaksymbolleft=#1}}
\fvset{breaksymbolleft=\tiny\ensuremath{\hookrightarrow}}
\define@key{FV}{breaksymbolright}{\def\FancyVerbBreakSymbolRight{#1}}
\fvset{breaksymbolright={}}
\newdimen\FV@BreakSymbolSepLeft
\newcount\FV@BreakSymbolSepLeftNChars
\define@key{FV}{breaksymbolsepleft}{%
  \FV@BreakSymbolSepLeft=#1\relax
  \FV@BreakSymbolSepLeftNChars=0\relax}
\define@key{FV}{breaksymbolsep}{\fvset{breaksymbolsepleft=#1}}
\define@key{FV}{breaksymbolsepleftnchars}{\FV@BreakSymbolSepLeftNChars=#1\relax}
\define@key{FV}{breaksymbolsepnchars}{\fvset{breaksymbolsepleftnchars=#1}}
\g@addto@macro\FV@BreakLinesIndentationHook{%
  \ifnum\FV@BreakSymbolSepLeftNChars>0
    \FV@SetToWidthNChars{\FV@BreakSymbolSepLeft}{\FV@BreakSymbolSepLeftNChars}%
  \fi}
\fvset{breaksymbolsepleftnchars=2}
\newdimen\FV@BreakSymbolSepRight
\newcount\FV@BreakSymbolSepRightNChars
\define@key{FV}{breaksymbolsepright}{%
  \FV@BreakSymbolSepRight=#1\relax
  \FV@BreakSymbolSepRightNChars=0\relax}
\define@key{FV}{breaksymbolseprightnchars}{\FV@BreakSymbolSepRightNChars=#1\relax}
\g@addto@macro\FV@BreakLinesIndentationHook{%
  \ifnum\FV@BreakSymbolSepRightNChars>0
    \FV@SetToWidthNChars{\FV@BreakSymbolSepRight}{\FV@BreakSymbolSepRightNChars}%
  \fi}
\fvset{breaksymbolseprightnchars=2}
\newdimen\FV@BreakSymbolIndentLeft
\newcount\FV@BreakSymbolIndentLeftNChars
\define@key{FV}{breaksymbolindentleft}{%
  \FV@BreakSymbolIndentLeft=#1\relax
  \FV@BreakSymbolIndentLeftNChars=0\relax}
\define@key{FV}{breaksymbolindent}{\fvset{breaksymbolindentleft=#1}}
\define@key{FV}{breaksymbolindentleftnchars}{\FV@BreakSymbolIndentLeftNChars=#1\relax}
\define@key{FV}{breaksymbolindentnchars}{\fvset{breaksymbolindentleftnchars=#1}}
\g@addto@macro\FV@BreakLinesIndentationHook{%
  \ifnum\FV@BreakSymbolIndentLeftNChars>0
    \FV@SetToWidthNChars{\FV@BreakSymbolIndentLeft}{\FV@BreakSymbolIndentLeftNChars}%
  \fi}
\fvset{breaksymbolindentleftnchars=4}
\newdimen\FV@BreakSymbolIndentRight
\newcount\FV@BreakSymbolIndentRightNChars
\define@key{FV}{breaksymbolindentright}{%
  \FV@BreakSymbolIndentRight=#1\relax
  \FV@BreakSymbolIndentRightNChars=0\relax}
\define@key{FV}{breaksymbolindentrightnchars}{\FV@BreakSymbolIndentRightNChars=#1\relax}
\g@addto@macro\FV@BreakLinesIndentationHook{%
  \ifnum\FV@BreakSymbolIndentRightNChars>0
    \FV@SetToWidthNChars{\FV@BreakSymbolIndentRight}{\FV@BreakSymbolIndentRightNChars}%
  \fi}
\fvset{breaksymbolindentrightnchars=4}
\newcommand{\FancyVerbBreakSymbolLeftLogic}[1]{%
  \ifnum\value{linenumber}=1\relax\else{#1}\fi}
\newcounter{FancyVerbLineBreakLast}
\newcommand{\FV@SetLineBreakLast}{%
  \setcounter{FancyVerbLineBreakLast}{\value{linenumber}}}
\newcommand{\FancyVerbBreakSymbolRightLogic}[1]{%
  \ifnum\value{linenumber}=\value{FancyVerbLineBreakLast}\relax\else{#1}\fi}
\let\FancyVerbBreakStart\relax
\let\FancyVerbBreakStop\relax
\let\FV@Break@Token\relax
\newboolean{FV@BreakAnywhere}
\define@booleankey{FV}{breakanywhere}%
  {\FV@BreakAnywheretrue
    \let\FancyVerbBreakStart\FV@Break
    \let\FancyVerbBreakStop\FV@EndBreak
    \let\FV@Break@Token\FV@Break@AnyToken}%
  {\FV@BreakAnywherefalse
    \let\FancyVerbBreakStart\relax
    \let\FancyVerbBreakStop\relax}
\fvset{breakanywhere=false}
\define@key{FV}{breakbefore}{%
  \ifstrempty{#1}%
   {\let\FV@BreakBefore\@empty
    \let\FancyVerbBreakStart\relax
    \let\FancyVerbBreakStop\relax}%
   {\def\FV@BreakBefore{#1}%
    \let\FancyVerbBreakStart\FV@Break
    \let\FancyVerbBreakStop\FV@EndBreak
    \let\FV@Break@Token\FV@Break@BeforeAfterToken}%
}
\fvset{breakbefore={}}
\newboolean{FV@BreakBeforeGroup}
\define@booleankey{FV}{breakbeforegroup}%
 {\FV@BreakBeforeGrouptrue}%
 {\FV@BreakBeforeGroupfalse}%
\fvset{breakbeforegroup=true}
\def\FV@BreakBeforePrep{%
  \ifx\FV@BreakBefore\@empty\relax
  \else
    \gdef\FV@BreakBefore@Def{}%
    \begingroup
    \def\FV@BreakBefore@Process##1##2\FV@Undefined{%
      \expandafter\FV@BreakBefore@Process@i\expandafter{##1}%
      \expandafter\ifx\expandafter\relax\detokenize{##2}\relax
      \else
        \FV@BreakBefore@Process##2\FV@Undefined
      \fi
    }%
    \def\FV@BreakBefore@Process@i##1{%
      \g@addto@macro\FV@BreakBefore@Def{%
        \@namedef{FV@BreakBefore@Token\detokenize{##1}}{}}%
    }%
    \FV@EscChars
    \expandafter\FV@BreakBefore@Process\FV@BreakBefore\FV@Undefined
    \endgroup
    \FV@BreakBefore@Def
    \FV@BreakBeforePrep@PygmentsHook
  \fi
}
\let\FV@BreakBeforePrep@PygmentsHook\relax
\define@key{FV}{breakafter}{%
  \ifstrempty{#1}%
   {\let\FV@BreakAfter\@empty
    \let\FancyVerbBreakStart\relax
    \let\FancyVerbBreakStop\relax}%
   {\def\FV@BreakAfter{#1}%
    \let\FancyVerbBreakStart\FV@Break
    \let\FancyVerbBreakStop\FV@EndBreak
    \let\FV@Break@Token\FV@Break@BeforeAfterToken}%
}
\fvset{breakafter={}}
\newboolean{FV@BreakAfterGroup}
\define@booleankey{FV}{breakaftergroup}%
 {\FV@BreakAfterGrouptrue}%
 {\FV@BreakAfterGroupfalse}%
\fvset{breakaftergroup=true}
\def\FV@BreakAfterPrep{%
  \ifx\FV@BreakAfter\@empty\relax
  \else
    \gdef\FV@BreakAfter@Def{}%
    \begingroup
    \def\FV@BreakAfter@Process##1##2\FV@Undefined{%
      \expandafter\FV@BreakAfter@Process@i\expandafter{##1}%
      \expandafter\ifx\expandafter\relax\detokenize{##2}\relax
      \else
        \FV@BreakAfter@Process##2\FV@Undefined
      \fi
    }%
    \def\FV@BreakAfter@Process@i##1{%
      \ifcsname FV@BreakBefore@Token\detokenize{##1}\endcsname
        \ifthenelse{\boolean{FV@BreakBeforeGroup}}%
         {\ifthenelse{\boolean{FV@BreakAfterGroup}}%
           {}%
           {\PackageError{fvextra}%
            {Conflicting breakbeforegroup and breakaftergroup for "\detokenize{##1}"}%
            {Conflicting breakbeforegroup and breakaftergroup for "\detokenize{##1}"}}}%
         {\ifthenelse{\boolean{FV@BreakAfterGroup}}%
           {\PackageError{fvextra}%
             {Conflicting breakbeforegroup and breakaftergroup for "\detokenize{##1}"}%
             {Conflicting breakbeforegroup and breakaftergroup for "\detokenize{##1}"}}%
           {}}%
      \fi
      \g@addto@macro\FV@BreakAfter@Def{%
        \@namedef{FV@BreakAfter@Token\detokenize{##1}}{}}%
    }%
    \FV@EscChars
    \expandafter\FV@BreakAfter@Process\FV@BreakAfter\FV@Undefined
    \endgroup
    \FV@BreakAfter@Def
    \FV@BreakAfterPrep@PygmentsHook
  \fi
}
\let\FV@BreakAfterPrep@PygmentsHook\relax
\g@addto@macro\FV@FormattingPrep@PreHook{%
  \ifcsname pdfmatch\endcsname
  \ifx\pdfmatch\relax
  \else
    \ifcsname inputencodingname\endcsname
    \ifx\inputencodingname\relax
    \else
      \ifdefstring{\inputencodingname}{utf8}%
       {\let\FV@BreakBeforePrep\FV@BreakBeforePrep@UTF
        \let\FV@BreakAfterPrep\FV@BreakAfterPrep@UTF}%
       {}%
    \fi\fi
  \fi\fi
  \FV@BreakBeforePrep\FV@BreakAfterPrep}
\define@key{FV}{breakanywheresymbolpre}{%
  \ifstrempty{#1}%
    {\def\FancyVerbBreakAnywhereSymbolPre{}}%
    {\def\FancyVerbBreakAnywhereSymbolPre{\hbox{#1}}}}
\fvset{breakanywheresymbolpre={\,\footnotesize\ensuremath{_\rfloor}}}
\define@key{FV}{breakanywheresymbolpost}{%
  \ifstrempty{#1}%
    {\def\FancyVerbBreakAnywhereSymbolPost{}}%
    {\def\FancyVerbBreakAnywhereSymbolPost{\hbox{#1}}}}
\fvset{breakanywheresymbolpost={}}
\define@key{FV}{breakbeforesymbolpre}{%
  \ifstrempty{#1}%
    {\def\FancyVerbBreakBeforeSymbolPre{}}%
    {\def\FancyVerbBreakBeforeSymbolPre{\hbox{#1}}}}
\fvset{breakbeforesymbolpre={\,\footnotesize\ensuremath{_\rfloor}}}
\define@key{FV}{breakbeforesymbolpost}{%
  \ifstrempty{#1}%
    {\def\FancyVerbBreakBeforeSymbolPost{}}%
    {\def\FancyVerbBreakBeforeSymbolPost{\hbox{#1}}}}
\fvset{breakbeforesymbolpost={}}
\define@key{FV}{breakaftersymbolpre}{%
  \ifstrempty{#1}%
    {\def\FancyVerbBreakAfterSymbolPre{}}%
    {\def\FancyVerbBreakAfterSymbolPre{\hbox{#1}}}}
\fvset{breakaftersymbolpre={\,\footnotesize\ensuremath{_\rfloor}}}
\define@key{FV}{breakaftersymbolpost}{%
  \ifstrempty{#1}%
    {\def\FancyVerbBreakAfterSymbolPost{}}%
    {\def\FancyVerbBreakAfterSymbolPost{\hbox{#1}}}}
\fvset{breakaftersymbolpost={}}
\newcommand{\FancyVerbBreakAnywhereBreak}{%
  \discretionary{\FancyVerbBreakAnywhereSymbolPre}%
   {\FancyVerbBreakAnywhereSymbolPost}{}}
\newcommand{\FancyVerbBreakBeforeBreak}{%
  \discretionary{\FancyVerbBreakBeforeSymbolPre}%
   {\FancyVerbBreakBeforeSymbolPost}{}}
\newcommand{\FancyVerbBreakAfterBreak}{%
  \discretionary{\FancyVerbBreakAfterSymbolPre}%
   {\FancyVerbBreakAfterSymbolPost}{}}
\newsavebox{\FV@LineBox}
\newsavebox{\FV@LineIndentBox}
\let\FV@LineIndentChars\@empty
\def\FV@CleanRemainingChars#1\FV@Undefined{}
\def\FV@GetLineIndent{\afterassignment\FV@CheckIndentChar\let\FV@NextChar=}
\def\FV@CheckIndentChar{%
  \ifx\FV@NextChar\FV@Undefined\relax
    \let\FV@Next=\relax
  \else
    \ifx\FV@NextChar\FV@Space@ifx\relax
      \g@addto@macro{\FV@LineIndentChars}{\FV@Space@ifx}%
      \let\FV@Next=\FV@GetLineIndent
    \else
      \ifx\FV@NextChar\FV@Tab@ifx\relax
        \g@addto@macro{\FV@LineIndentChars}{\FV@Tab@ifx}%
        \let\FV@Next=\FV@GetLineIndent
      \else
        \let\FV@Next=\FV@CleanRemainingChars
      \fi
    \fi
  \fi
  \FV@Next
}
\def\FV@TrueTab@UseWidth{%
  \@tempdima=\csname FV@TrueTab:Width\arabic{FV@TrueTabCounter}\endcsname sp\relax
  \stepcounter{FV@TrueTabCounter}%
  \hbox to\@tempdima{\hss\FV@TabChar}}
\def\FV@Break{%
  \def\FV@TmpLine{}%
  \let\FV@LastToken=\FV@Undefined
  \ifcsname pdfmatch\endcsname
  \ifx\pdfmatch\relax
  \else
    \ifcsname inputencodingname\endcsname
    \ifx\inputencodingname\relax
    \else
      \ifdefstring{\inputencodingname}{utf8}%
       {\ifx\FV@Break@Token\FV@Break@AnyToken
          \let\FV@Break@Token\FV@Break@AnyToken@UTF
        \else
          \ifx\FV@Break@Token\FV@Break@BeforeAfterToken
            \let\FV@Break@Token\FV@Break@BeforeAfterToken@UTF
          \fi
        \fi}%
       {}%
    \fi\fi
  \fi\fi
  \FV@Break@Scan
}
\def\FV@EndBreak{\FV@TmpLine}
\begingroup
\catcode`\$=3%
\gdef\FV@Break@Scan{%
  \@ifnextchar\FV@EndBreak%
   {}%
   {\ifx\@let@token$\relax
      \let\FV@Break@Next\FV@Break@Math
    \else
      \ifx\@let@token\bgroup\relax
        \let\FV@Break@Next\FV@Break@Group
      \else
        \let\FV@Break@Next\FV@Break@Token
      \fi
    \fi
    \FV@Break@Next}%
}
\endgroup
\begingroup
\catcode`\$=3%
\gdef\FV@Break@Math$#1${%
  \g@addto@macro{\FV@TmpLine}{$#1$}%
  \let\FV@LastToken=\FV@Undefined
  \FV@Break@Scan}
\endgroup
\def\FV@Break@Group#1{%
  \g@addto@macro{\FV@TmpLine}{{#1}}%
  \ifstrempty{#1}{}{\let\FV@LastToken=\FV@Undefined}%
  \FV@Break@Scan}
\def\FV@Break@AnyToken#1{%
  \g@addto@macro{\FV@TmpLine}{\FancyVerbBreakAnywhereBreak#1}%
  \FV@Break@Scan}
\def\FV@Break@BeforeAfterToken#1{%
  \ifcsname FV@BreakBefore@Token\detokenize{#1}\endcsname
    \let\FV@Break@Next\FV@Break@BeforeTokenBreak
  \else
    \ifcsname FV@BreakAfter@Token\detokenize{#1}\endcsname
      \let\FV@Break@Next\FV@Break@AfterTokenBreak
    \else
      \let\FV@Break@Next\FV@Break@BeforeAfterTokenNoBreak
    \fi
  \fi
  \FV@Break@Next{#1}%
}
\def\FV@Break@BeforeAfterTokenNoBreak#1{%
  \g@addto@macro{\FV@TmpLine}{#1}%
  \let\FV@LastToken=#1%
  \FV@Break@Scan}
\def\FV@Break@BeforeTokenBreak#1{%
  \ifthenelse{\boolean{FV@BreakBeforeGroup}}%
   {\ifx#1\FV@LastToken\relax
      \ifcsname FV@BreakAfter@Token\detokenize{#1}\endcsname
        \let\FV@Break@Next\FV@Break@BeforeTokenBreak@AfterRescan
        \def\FV@RescanToken{#1}%
      \else
        \g@addto@macro{\FV@TmpLine}{#1}%
        \let\FV@Break@Next\FV@Break@Scan
        \let\FV@LastToken=#1%
      \fi
    \else
      \ifcsname FV@BreakAfter@Token\detokenize{#1}\endcsname
        \g@addto@macro{\FV@TmpLine}{\FancyVerbBreakBeforeBreak}%
        \let\FV@Break@Next\FV@Break@BeforeTokenBreak@AfterRescan
        \def\FV@RescanToken{#1}%
      \else
        \g@addto@macro{\FV@TmpLine}{\FancyVerbBreakBeforeBreak#1}%
        \let\FV@Break@Next\FV@Break@Scan
        \let\FV@LastToken=#1%
      \fi
    \fi}%
   {\ifcsname FV@BreakAfter@Token\detokenize{#1}\endcsname
      \g@addto@macro{\FV@TmpLine}{\FancyVerbBreakBeforeBreak}%
      \let\FV@Break@Next\FV@Break@BeforeTokenBreak@AfterRescan
      \def\FV@RescanToken{#1}%
    \else
      \g@addto@macro{\FV@TmpLine}{\FancyVerbBreakBeforeBreak#1}%
      \let\FV@Break@Next\FV@Break@Scan
      \let\FV@LastToken=#1%
    \fi}%
  \FV@Break@Next}
\def\FV@Break@BeforeTokenBreak@AfterRescan{%
  \expandafter\FV@Break@AfterTokenBreak\FV@RescanToken}
\def\FV@Break@AfterTokenBreak#1{%
  \let\FV@LastToken=#1%
  \@ifnextchar\FV@Space@ifx%
   {\g@addto@macro{\FV@TmpLine}{#1}\FV@Break@Scan}%
   {\ifthenelse{\boolean{FV@BreakAfterGroup}}%
     {\ifx\@let@token#1\relax
        \g@addto@macro{\FV@TmpLine}{#1}%
        \let\FV@Break@Next\FV@Break@Scan
      \else
        \ifx\@let@token\bgroup\relax
          \g@addto@macro{\FV@TmpLine}{#1}%
          \let\FV@Break@Next\FV@Break@AfterTokenBreak@Group
        \else
          \g@addto@macro{\FV@TmpLine}{#1\FancyVerbBreakAfterBreak}%
          \let\FV@Break@Next\FV@Break@Scan
        \fi
      \fi}%
     {\g@addto@macro{\FV@TmpLine}{#1\FancyVerbBreakAfterBreak}%
      \let\FV@Break@Next\FV@Break@Scan}%
    \FV@Break@Next}%
}
\def\FV@Break@AfterTokenBreak@Group#1{%
  \g@addto@macro{\FV@TmpLine}{{#1}}%
  \ifstrempty{#1}%
   {\let\FV@Break@Next\FV@Break@AfterTokenBreak@Group@i}%
   {\let\FV@Break@Next\FV@Break@Scan\let\FV@LastToken=\FV@Undefined}%
  \FV@Break@Next}
\def\FV@Break@AfterTokenBreak@Group@i{%
  \@ifnextchar\FV@LastToken%
   {\FV@Break@Scan}%
   {\g@addto@macro{\FV@TmpLine}{\FancyVerbBreakAfterBreak}%
    \FV@Break@Scan}}
\ifcsname pdfmatch\endcsname
\ifx\pdfmatch\relax
\else
\def\FV@UTF@two@octets#1#2{%
  \ifcsname u8:\detokenize{#1#2}\endcsname
  \else
    #1#2%
  \fi
  \FV@Break@NextNext{#1#2}}
\def\FV@UTF@three@octets#1#2#3{%
  \ifcsname u8:\detokenize{#1#2#3}\endcsname
  \else
    #1#2#3%
  \fi
  \FV@Break@NextNext{#1#2#3}}
\def\FV@UTF@four@octets#1#2#3#4{%
  \ifcsname u8:\detokenize{#1#2#3#4}\endcsname
  \else
    #1#2#3#4%
  \fi
  \FV@Break@NextNext{#1#2#3#4}}
\begingroup
\catcode`\~=13
\catcode`\"=12
\def\FV@UTFviii@loop{%
  \uccode`\~\count@
  \uppercase\expandafter{\FV@UTFviii@Tmp}%
  \advance\count@\@ne
  \ifnum\count@<\@tempcnta
  \expandafter\FV@UTFviii@loop
  \fi}
\count@"C2
\@tempcnta"E0
\def\FV@UTFviii@Tmp{\expandafter\gdef\csname FV@U8:\string~\endcsname{%
  \FV@UTF@two@octets}}
\FV@UTFviii@loop
\count@"E0
\@tempcnta"F0
\def\FV@UTFviii@Tmp{\expandafter\gdef\csname FV@U8:\string~\endcsname{%
  \FV@UTF@three@octets}}
\FV@UTFviii@loop
\count@"F0
\@tempcnta"F4
\def\FV@UTFviii@Tmp{\expandafter\gdef\csname FV@U8:\string~\endcsname{%
  \FV@UTF@four@octets}}
\FV@UTFviii@loop
\endgroup
\def\FV@BreakBeforePrep@UTF{%
  \ifx\FV@BreakBefore\@empty\relax
  \else
    \gdef\FV@BreakBefore@Def{}%
    \begingroup
    \def\FV@BreakBefore@Process##1{%
      \ifcsname FV@U8:\detokenize{##1}\endcsname
        \expandafter\let\expandafter\FV@Break@Next\csname FV@U8:\detokenize{##1}\endcsname
        \let\FV@Break@NextNext\FV@BreakBefore@Process@ii
      \else
        \ifx##1\FV@Undefined
          \let\FV@Break@Next\@gobble
        \else
          \let\FV@Break@Next\FV@BreakBefore@Process@i
        \fi
      \fi
      \FV@Break@Next##1%
    }%
    \def\FV@BreakBefore@Process@i##1{%
      \expandafter\FV@BreakBefore@Process@ii\expandafter{##1}}%
    \def\FV@BreakBefore@Process@ii##1{%
      \g@addto@macro\FV@BreakBefore@Def{%
        \@namedef{FV@BreakBefore@Token\detokenize{##1}}{}}%
      \FV@BreakBefore@Process
    }%
    \FV@EscChars
    \expandafter\FV@BreakBefore@Process\FV@BreakBefore\FV@Undefined
    \endgroup
    \FV@BreakBefore@Def
    \FV@BreakBeforePrep@PygmentsHook
  \fi
}
\def\FV@BreakAfterPrep@UTF{%
  \ifx\FV@BreakAfter\@empty\relax
  \else
    \gdef\FV@BreakAfter@Def{}%
    \begingroup
    \def\FV@BreakAfter@Process##1{%
      \ifcsname FV@U8:\detokenize{##1}\endcsname
        \expandafter\let\expandafter\FV@Break@Next\csname FV@U8:\detokenize{##1}\endcsname
        \let\FV@Break@NextNext\FV@BreakAfter@Process@ii
      \else
        \ifx##1\FV@Undefined
          \let\FV@Break@Next\@gobble
        \else
          \let\FV@Break@Next\FV@BreakAfter@Process@i
        \fi
      \fi
      \FV@Break@Next##1%
    }%
    \def\FV@BreakAfter@Process@i##1{%
      \expandafter\FV@BreakAfter@Process@ii\expandafter{##1}}%
    \def\FV@BreakAfter@Process@ii##1{%
      \ifcsname FV@BreakBefore@Token\detokenize{##1}\endcsname
        \ifthenelse{\boolean{FV@BreakBeforeGroup}}%
         {\ifthenelse{\boolean{FV@BreakAfterGroup}}%
           {}%
           {\PackageError{fvextra}%
            {Conflicting breakbeforegroup and breakaftergroup for "\detokenize{##1}"}%
            {Conflicting breakbeforegroup and breakaftergroup for "\detokenize{##1}"}}}%
         {\ifthenelse{\boolean{FV@BreakAfterGroup}}%
           {\PackageError{fvextra}%
             {Conflicting breakbeforegroup and breakaftergroup for "\detokenize{##1}"}%
             {Conflicting breakbeforegroup and breakaftergroup for "\detokenize{##1}"}}%
           {}}%
      \fi
      \g@addto@macro\FV@BreakAfter@Def{%
        \@namedef{FV@BreakAfter@Token\detokenize{##1}}{}}%
      \FV@BreakAfter@Process
    }%
    \FV@EscChars
    \expandafter\FV@BreakAfter@Process\FV@BreakAfter\FV@Undefined
    \endgroup
    \FV@BreakAfter@Def
    \FV@BreakAfterPrep@PygmentsHook
  \fi
}
\def\FV@Break@AnyToken@UTF#1{%
  \ifcsname FV@U8:\detokenize{#1}\endcsname
    \expandafter\let\expandafter\FV@Break@Next\csname FV@U8:\detokenize{#1}\endcsname
    \let\FV@Break@NextNext\FV@Break@AnyToken@UTF@i
  \else
    \let\FV@Break@Next\FV@Break@AnyToken@UTF@i
  \fi
  \FV@Break@Next{#1}%
}
\def\FV@Break@AnyToken@UTF@i#1{%
  \g@addto@macro{\FV@TmpLine}{\FancyVerbBreakAnywhereBreak#1}%
  \FV@Break@Scan}
\def\FV@Break@BeforeAfterToken@UTF#1{%
  \ifcsname FV@U8:\detokenize{#1}\endcsname
    \expandafter\let\expandafter\FV@Break@Next\csname FV@U8:\detokenize{#1}\endcsname
    \let\FV@Break@NextNext\FV@Break@BeforeAfterToken@UTF@i
  \else
    \let\FV@Break@Next\FV@Break@BeforeAfterToken@UTF@i
  \fi
  \FV@Break@Next{#1}%
}
\def\FV@Break@BeforeAfterToken@UTF@i#1{%
  \ifcsname FV@BreakBefore@Token\detokenize{#1}\endcsname
    \let\FV@Break@Next\FV@Break@BeforeTokenBreak@UTF
  \else
    \ifcsname FV@BreakAfter@Token\detokenize{#1}\endcsname
      \let\FV@Break@Next\FV@Break@AfterTokenBreak@UTF
    \else
      \let\FV@Break@Next\FV@Break@BeforeAfterTokenNoBreak@UTF
    \fi
  \fi
  \FV@Break@Next{#1}%
}
\def\FV@Break@BeforeAfterTokenNoBreak@UTF#1{%
  \g@addto@macro{\FV@TmpLine}{#1}%
  \def\FV@LastToken{#1}%
  \FV@Break@Scan}
\def\FV@Break@BeforeTokenBreak@UTF#1{%
  \def\FV@CurrentToken{#1}%
  \ifthenelse{\boolean{FV@BreakBeforeGroup}}%
   {\ifx\FV@CurrentToken\FV@LastToken\relax
      \ifcsname FV@BreakAfter@Token\detokenize{#1}\endcsname
        \let\FV@Break@Next\FV@Break@BeforeTokenBreak@AfterRescan@UTF
        \def\FV@RescanToken{#1}%
      \else
        \g@addto@macro{\FV@TmpLine}{#1}%
        \let\FV@Break@Next\FV@Break@Scan
        \def\FV@LastToken{#1}%
      \fi
    \else
      \ifcsname FV@BreakAfter@Token\detokenize{#1}\endcsname
        \g@addto@macro{\FV@TmpLine}{\FancyVerbBreakBeforeBreak}%
        \let\FV@Break@Next\FV@Break@BeforeTokenBreak@AfterRescan@UTF
        \def\FV@RescanToken{#1}%
      \else
        \g@addto@macro{\FV@TmpLine}{\FancyVerbBreakBeforeBreak#1}%
        \let\FV@Break@Next\FV@Break@Scan
        \def\FV@LastToken{#1}%
      \fi
    \fi}%
   {\ifcsname FV@BreakAfter@Token\detokenize{#1}\endcsname
      \g@addto@macro{\FV@TmpLine}{\FancyVerbBreakBeforeBreak}%
      \let\FV@Break@Next\FV@Break@BeforeTokenBreak@AfterRescan@UTF
      \def\FV@RescanToken{#1}%
    \else
      \g@addto@macro{\FV@TmpLine}{\FancyVerbBreakBeforeBreak#1}%
      \let\FV@Break@Next\FV@Break@Scan
      \def\FV@LastToken{#1}%
    \fi}%
  \FV@Break@Next}
\def\FV@Break@BeforeTokenBreak@AfterRescan@UTF{%
  \expandafter\FV@Break@AfterTokenBreak@UTF\expandafter{\FV@RescanToken}}
\def\FV@Break@AfterTokenBreak@UTF#1{%
  \def\FV@LastToken{#1}%
  \@ifnextchar\FV@Space@ifx%
   {\g@addto@macro{\FV@TmpLine}{#1}\FV@Break@Scan}%
   {\ifthenelse{\boolean{FV@BreakAfterGroup}}%
     {\g@addto@macro{\FV@TmpLine}{#1}%
      \ifx\@let@token\bgroup\relax
        \let\FV@Break@Next\FV@Break@AfterTokenBreak@Group@UTF
      \else
        \let\FV@Break@Next\FV@Break@AfterTokenBreak@UTF@i
      \fi}%
     {\g@addto@macro{\FV@TmpLine}{#1\FancyVerbBreakAfterBreak}%
      \let\FV@Break@Next\FV@Break@Scan}%
    \FV@Break@Next}%
}
\def\FV@Break@AfterTokenBreak@UTF@i#1{%
  \ifcsname FV@U8:\detokenize{#1}\endcsname
    \expandafter\let\expandafter\FV@Break@Next\csname FV@U8:\detokenize{#1}\endcsname
    \let\FV@Break@NextNext\FV@Break@AfterTokenBreak@UTF@i
  \else
    \def\FV@NextToken{#1}%
    \ifx\FV@LastToken\FV@NextToken
    \else
      \g@addto@macro{\FV@TmpLine}{\FancyVerbBreakAfterBreak}%
    \fi
    \let\FV@Break@Next\FV@Break@Scan
  \fi
  \FV@Break@Next#1}
\def\FV@Break@AfterTokenBreak@Group@UTF#1{%
  \g@addto@macro{\FV@TmpLine}{{#1}}%
  \ifstrempty{#1}%
   {\let\FV@Break@Next\FV@Break@AfterTokenBreak@Group@UTF@i}%
   {\let\FV@Break@Next\FV@Break@Scan\let\FV@LastToken=\FV@Undefined}%
  \FV@Break@Next}
\def\FV@Break@AfterTokenBreak@Group@UTF@i{%
  \@ifnextchar\bgroup%
   {\FV@Break@Scan}%
   {\FV@Break@AfterTokenBreak@Group@UTF@ii}}
\def\FV@Break@AfterTokenBreak@Group@UTF@ii#1{%
  \ifcsname FV@U8:\detokenize{#1}\endcsname
    \expandafter\let\expandafter\FV@Break@Next\csname FV@U8:\detokenize{#1}\endcsname
    \let\FV@Break@NextNext\FV@Break@AfterTokenBreak@Group@UTF@ii
  \else
    \def\FV@NextToken{#1}%
    \ifx\FV@LastToken\FV@NextToken
    \else
      \g@addto@macro{\FV@TmpLine}{\FancyVerbBreakAfterBreak}%
    \fi
    \let\FV@Break@Next\FV@Break@Scan
  \fi
  \FV@Break@Next#1}
\fi\fi
\def\FV@makeLineNumber{%
  \hss
  \FancyVerbBreakSymbolLeftLogic{\FancyVerbBreakSymbolLeft}%
  \hbox to \FV@BreakSymbolSepLeft{\hfill}%
  \rlap{\hskip\linewidth
    \hbox to \FV@BreakSymbolSepRight{\hfill}%
    \FancyVerbBreakSymbolRightLogic{\FancyVerbBreakSymbolRight}%
    \FV@SetLineBreakLast
  }%
}
\def\FV@RaggedRight{%
  \let\\\@centercr
  \@rightskip\@flushglue\rightskip\@rightskip\leftskip\z@skip\parindent\z@}
\def\FV@SaveLineBox#1{%
  \savebox{\FV@LineBox}{%
    \advance\linewidth by -\FV@BreakIndent
    \hbox to \FV@BreakIndent{\hfill}%
    \ifthenelse{\boolean{FV@BreakAutoIndent}}%
     {\let\FV@LineIndentChars\@empty
      \FV@GetLineIndent#1\FV@Undefined
      \savebox{\FV@LineIndentBox}{\FV@LineIndentChars}%
      \hbox to \wd\FV@LineIndentBox{\hfill}%
      \advance\linewidth by -\wd\FV@LineIndentBox
      \setcounter{FV@TrueTabCounter}{0}}%
     {}%
    \ifdefempty{\FancyVerbBreakSymbolLeft}{}%
     {\hbox to \FV@BreakSymbolIndentLeft{\hfill}%
      \advance\linewidth by -\FV@BreakSymbolIndentLeft}%
    \ifdefempty{\FancyVerbBreakSymbolRight}{}%
     {\advance\linewidth by -\FV@BreakSymbolIndentRight}%
    \parbox[t]{\linewidth}{%
      \FV@RaggedRight
      \leftlinenumbers*
      \begin{internallinenumbers*}%
      \let\makeLineNumber\FV@makeLineNumber
      \noindent\hspace*{-\FV@BreakIndent}%
      \ifdefempty{\FancyVerbBreakSymbolLeft}{}{%
        \hspace*{-\FV@BreakSymbolIndentLeft}}%
      \ifthenelse{\boolean{FV@BreakAutoIndent}}%
       {\hspace*{-\wd\FV@LineIndentBox}}%
       {}%
      \FV@BreakByTokenAnywhereHook
      \strut\FancyVerbFormatText{%
        \FancyVerbBreakStart #1\FancyVerbBreakStop}\nobreak\strut
      \end{internallinenumbers*}
    }%
    \ifdefempty{\FancyVerbBreakSymbolRight}{}%
     {\hbox to \FV@BreakSymbolIndentRight{\hfill}}%
  }%
}
\let\FV@BreakByTokenAnywhereHook\relax
\def\FV@ListProcessLine@Break#1{%
  \hbox to \hsize{%
  \kern\leftmargin
  \hbox to \linewidth{%
  \ifx\FV@RightListFrame\relax\else
    \advance\linewidth by -\FV@FrameSep
    \advance\linewidth by -\FV@FrameRule
  \fi
  \ifx\FV@LeftListFrame\relax\else
    \advance\linewidth by -\FV@FrameSep
    \advance\linewidth by -\FV@FrameRule
  \fi
  \ifx\FV@Tab\FV@TrueTab
    \let\FV@TrueTabSaveWidth\FV@TrueTabSaveWidth@Save
    \setcounter{FV@TrueTabCounter}{0}%
  \fi
  \sbox{\FV@LineBox}{%
    \FancyVerbFormatLine{%
      %\FancyVerbHighlightLine  %<-- Default definition using \rlap breaks breaking
       {\FV@ObeyTabs{\FancyVerbFormatText{#1}}}}}%
  \ifx\FV@Tab\FV@TrueTab
    \let\FV@TrueTabSaveWidth\relax
  \fi
  \ifdim\wd\FV@LineBox>\linewidth
    \setcounter{FancyVerbLineBreakLast}{0}%
    \ifx\FV@Tab\FV@TrueTab
      \let\FV@Tab\FV@TrueTab@UseWidth
      \setcounter{FV@TrueTabCounter}{0}%
    \fi
    \FV@SaveLineBox{#1}%
    \ifdefempty{\FancyVerbBreakSymbolRight}{}{%
      \let\FV@SetLineBreakLast\relax
      \setcounter{FV@TrueTabCounter}{0}%
      \FV@SaveLineBox{#1}}%
    \FV@LeftListNumber
    \FV@LeftListFrame
    \FancyVerbFormatLine{%
      \FancyVerbHighlightLine{\usebox{\FV@LineBox}}}%
    \FV@RightListFrame
    \FV@RightListNumber
    \ifx\FV@Tab\FV@TrueTab@UseWidth
      \let\FV@Tab\FV@TrueTab
    \fi
  \else
    \FV@LeftListNumber
    \FV@LeftListFrame
    \FancyVerbFormatLine{%
      \FancyVerbHighlightLine{%
        \parbox[t]{\linewidth}{%
          \noindent\strut\FV@ObeyTabs{\FancyVerbFormatText{#1}}\strut}}}%
    \FV@RightListFrame
    \FV@RightListNumber
  \fi}%
  \hss}\baselineskip\z@\lineskip\z@}
\def\FV@BreakBeforePrep@Pygments#1{%
  \ifcsname FV@BreakBefore@Token\@backslashchar\endcsname
    \@namedef{FV@BreakBefore@Token#1Zbs }{}%
  \fi
  \ifcsname FV@BreakBefore@Token\FV@underscorechar\endcsname
    \@namedef{FV@BreakBefore@Token#1Zus }{}%
  \fi
  \ifcsname FV@BreakBefore@Token\@charlb\endcsname
    \@namedef{FV@BreakBefore@Token#1Zob }{}%
  \fi
  \ifcsname FV@BreakBefore@Token\@charrb\endcsname
    \@namedef{FV@BreakBefore@Token#1Zcb }{}%
  \fi
  \ifcsname FV@BreakBefore@Token\detokenize{^}\endcsname
    \@namedef{FV@BreakBefore@Token#1Zca }{}%
  \fi
  \ifcsname FV@BreakBefore@Token\FV@ampchar\endcsname
    \@namedef{FV@BreakBefore@Token#1Zam }{}%
  \fi
  \ifcsname FV@BreakBefore@Token\detokenize{<}\endcsname
    \@namedef{FV@BreakBefore@Token#1Zlt }{}%
  \fi
  \ifcsname FV@BreakBefore@Token\detokenize{>}\endcsname
    \@namedef{FV@BreakBefore@Token#1Zgt }{}%
  \fi
  \ifcsname FV@BreakBefore@Token\FV@hashchar\endcsname
    \@namedef{FV@BreakBefore@Token#1Zsh }{}%
  \fi
  \ifcsname FV@BreakBefore@Token\@percentchar\endcsname
    \@namedef{FV@BreakBefore@Token#1Zpc }{}%
  \fi
  \ifcsname FV@BreakBefore@Token\FV@dollarchar\endcsname
    \@namedef{FV@BreakBefore@Token#1Zdl }{}%
  \fi
  \ifcsname FV@BreakBefore@Token\detokenize{-}\endcsname
    \@namedef{FV@BreakBefore@Token#1Zhy }{}%
  \fi
  \ifcsname FV@BreakBefore@Token\detokenize{'}\endcsname
    \@namedef{FV@BreakBefore@Token#1Zsq }{}%
  \fi
  \ifcsname FV@BreakBefore@Token\detokenize{"}\endcsname
    \@namedef{FV@BreakBefore@Token#1Zdq }{}%
  \fi
  \ifcsname FV@BreakBefore@Token\FV@tildechar\endcsname
    \@namedef{FV@BreakBefore@Token#1Zti }{}%
  \fi
  \ifcsname FV@BreakBefore@Token\detokenize{@}\endcsname
    \@namedef{FV@BreakBefore@Token#1Zat }{}%
  \fi
  \ifcsname FV@BreakBefore@Token\detokenize{[}\endcsname
    \@namedef{FV@BreakBefore@Token#1Zlb }{}%
  \fi
  \ifcsname FV@BreakBefore@Token\detokenize{]}\endcsname
    \@namedef{FV@BreakBefore@Token#1Zrb }{}%
  \fi
}
\def\FV@BreakAfterPrep@Pygments#1{%
  \ifcsname FV@BreakAfter@Token\@backslashchar\endcsname
    \@namedef{FV@BreakAfter@Token#1Zbs }{}%
  \fi
  \ifcsname FV@BreakAfter@Token\FV@underscorechar\endcsname
    \@namedef{FV@BreakAfter@Token#1Zus }{}%
  \fi
  \ifcsname FV@BreakAfter@Token\@charlb\endcsname
    \@namedef{FV@BreakAfter@Token#1Zob }{}%
  \fi
  \ifcsname FV@BreakAfter@Token\@charrb\endcsname
    \@namedef{FV@BreakAfter@Token#1Zcb }{}%
  \fi
  \ifcsname FV@BreakAfter@Token\detokenize{^}\endcsname
    \@namedef{FV@BreakAfter@Token#1Zca }{}%
  \fi
  \ifcsname FV@BreakAfter@Token\FV@ampchar\endcsname
    \@namedef{FV@BreakAfter@Token#1Zam }{}%
  \fi
  \ifcsname FV@BreakAfter@Token\detokenize{<}\endcsname
    \@namedef{FV@BreakAfter@Token#1Zlt }{}%
  \fi
  \ifcsname FV@BreakAfter@Token\detokenize{>}\endcsname
    \@namedef{FV@BreakAfter@Token#1Zgt }{}%
  \fi
  \ifcsname FV@BreakAfter@Token\FV@hashchar\endcsname
    \@namedef{FV@BreakAfter@Token#1Zsh }{}%
  \fi
  \ifcsname FV@BreakAfter@Token\@percentchar\endcsname
    \@namedef{FV@BreakAfter@Token#1Zpc }{}%
  \fi
  \ifcsname FV@BreakAfter@Token\FV@dollarchar\endcsname
    \@namedef{FV@BreakAfter@Token#1Zdl }{}%
  \fi
  \ifcsname FV@BreakAfter@Token\detokenize{-}\endcsname
    \@namedef{FV@BreakAfter@Token#1Zhy }{}%
  \fi
  \ifcsname FV@BreakAfter@Token\detokenize{'}\endcsname
    \@namedef{FV@BreakAfter@Token#1Zsq }{}%
  \fi
  \ifcsname FV@BreakAfter@Token\detokenize{"}\endcsname
    \@namedef{FV@BreakAfter@Token#1Zdq }{}%
  \fi
  \ifcsname FV@BreakAfter@Token\FV@tildechar\endcsname
    \@namedef{FV@BreakAfter@Token#1Zti }{}%
  \fi
  \ifcsname FV@BreakAfter@Token\detokenize{@}\endcsname
    \@namedef{FV@BreakAfter@Token#1Zat }{}%
  \fi
  \ifcsname FV@BreakAfter@Token\detokenize{[}\endcsname
    \@namedef{FV@BreakAfter@Token#1Zlb }{}%
  \fi
  \ifcsname FV@BreakAfter@Token\detokenize{]}\endcsname
    \@namedef{FV@BreakAfter@Token#1Zrb }{}%
  \fi
}
\newbool{FV@breakbytoken}
\define@booleankey{FV}{breakbytoken}%
 {\booltrue{FV@breakbytoken}}%
 {\boolfalse{FV@breakbytoken}\boolfalse{FV@breakbytokenanywhere}}
\newbool{FV@breakbytokenanywhere}
\define@booleankey{FV}{breakbytokenanywhere}%
 {\booltrue{FV@breakbytokenanywhere}\booltrue{FV@breakbytoken}}%
 {\boolfalse{FV@breakbytokenanywhere}\boolfalse{FV@breakbytoken}}
\def\FancyVerbBreakByTokenAnywhereBreak{\allowbreak{}}
\def\VerbatimPygments#1#2{%
  \def\FV@PygmentsHook{\FV@VerbatimPygments{#1}{#2}}}
\def\FV@VerbatimPygments#1#2{%
  \edef\FV@PYG@Literal{\expandafter\FV@DetokMacro@StripSpace\detokenize{#1}}%
  \def\FV@BreakBeforePrep@PygmentsHook{%
    \expandafter\FV@BreakBeforePrep@Pygments\expandafter{\FV@PYG@Literal}}%
  \def\FV@BreakAfterPrep@PygmentsHook{%
    \expandafter\FV@BreakAfterPrep@Pygments\expandafter{\FV@PYG@Literal}}%
  \ifx#2\relax
    \let\FV@PYG#1%
  \else
    \let\FV@PYG#2%
  \fi
  \ifbool{FV@breakbytoken}%
   {\ifbool{FV@breakbytokenanywhere}%
     {\def\FV@BreakByTokenAnywhereHook{%
        \def\FV@BreakByTokenAnywhereBreak{%
          \let\FV@BreakByTokenAnywhereBreak\FancyVerbBreakByTokenAnywhereBreak}}%
      \def#1##1##2{%
        \FV@BreakByTokenAnywhereBreak
        \leavevmode\hbox{\FV@PYG{##1}{##2}}}}%
     {\def#1##1##2{%
        \leavevmode\hbox{\FV@PYG{##1}{##2}}}}}%
   {\def#1##1##2{%
     \FV@PYG{##1}{\FancyVerbBreakStart##2\FancyVerbBreakStop}}}%
}
\let\FV@BreakByTokenAnywhereBreak\relax
\def\FV@DetokMacro@StripSpace#1 {#1}
%% \Finale
\endinput
%%
%% End of file `fvextra.sty'.
