# Supplementary material for: 1399 H&E-stained sentinel lymph node sections of breast cancer patients: the CAMELYON dataset
Source: Gigascience. 2018 May 31;7(6):giy065. doi: 10.1093/gigascience/giy065 (PMC6007545; doi:10.1093/gigascience/giy065)
Supplement: Supplement Files [file giy065_supplement_files.zip › main.bbl]

\begin{thebibliography}{30}
\providecommand{\natexlab}[1]{#1}
\providecommand{\url}[1]{\texttt{#1}}
\providecommand{\urlprefix}{}

\bibitem[{Siegel et~al.(2016)Siegel, Rebecca L and Miller, Kimberly D and
  Jemal, Ahmedin}]{Sieg16}
Siegel RL, Miller KD, Jemal A.
\newblock Cancer statistics, 2016.
\newblock CA Cancer J Clin 2016;66(1):7--30.

\bibitem[{Howlader et~al.(based on November 2016 SEER data submission, posted
  to the SEER web site, April 2017)Howlader, N. and Noone, A.M. and Krapcho, M.
  and Miller, D. and Bishop, K. and Kosary, C.L. and Yu, M. and Ruhl, J. and
  Tatalovich, Z. and Mariotto, A. and Lewis, D.R. and Chen, H.S. and Feuer,
  E.J. and Cronin, K.A.}]{Howl17}
Howlader N, Noone AM, Krapcho M, Miller D, Bishop K, Kosary CL, et~al.
\newblock {SEER} {C}ancer {S}tatistics {R}eview, 1975-2014, {N}ational {C}ancer
  {I}nstitute. {B}ethesda, {MD}, \url{http://seer.cancer.gov/csr/1975_2014/}
  based on November 2016 SEER data submission, posted to the SEER web site,
  April 2017;\urlprefix\url{http://seer.cancer.gov/csr/1975_2014/}.

\bibitem[{Amin et~al.(2016)Amin, M.B. and Edge, S.B. and Greene, F.L. and Byrd,
  D.R. and Brookland, R.K. and Washington, M.K. and Gershenwald, J.E. and
  Compton, C.C. and Hess, K.R. and Sullivan, D.C. and Jessup, J.M. and
  Brierley, J.D. and Gaspar, L.E. and Schilsky, R.L. and Balch, C.M. and
  Winchester, D.P. and Asare, E.A. and Madera, M. and Gress, D.M. and Meyer
  L.R.}]{amin16}
Amin MB, Edge SB, Greene FL, Byrd DR, Brookland RK, Washington MK, et~al.
\newblock AJCC Cancer Staging Manual.
\newblock Springer-Verlag GmbH; 2016.
\newblock
  \urlprefix\url{http://www.ebook.de/de/product/26196032/ajcc_cancer_staging_manual.html}.

\bibitem[{Voogd et~al.(2001)Voogd, A C and Nielsen, M and Peterse, J L and
  Blichert-Toft, M and Bartelink, H and Overgaard, M and van Tienhoven, G and
  Andersen, K W and Sylvester, R J and van Dongen, J A and Danish Breast Cancer
  Cooperative Group. Breast Cancer Cooperative Group of the European
  Organization for Research and Treatment of Cancer}]{Voog01}
Voogd AC, Nielsen M, Peterse JL, Blichert-Toft M, Bartelink H, Overgaard M,
  et~al.
\newblock Differences in risk factors for local and distant recurrence after
  breast-conserving therapy or mastectomy for stage I and II breast cancer:
  pooled results of two large European randomized trials.
\newblock Journal of clinical oncology : official journal of the American
  Society of Clinical Oncology 2001 Mar;19:1688--1697.

\bibitem[{Giuliano et~al.(2011)Giuliano, Armando E and Hunt, Kelly K and
  Ballman, Karla V and Beitsch, Peter D and Whitworth, Pat W and Blumencranz,
  Peter W and Leitch, A Marilyn and Saha, Sukamal and McCall, Linda M and
  Morrow, Monica}]{giul11a}
Giuliano AE, Hunt KK, Ballman KV, Beitsch PD, Whitworth PW, Blumencranz PW,
  et~al.
\newblock Axillary dissection vs no axillary dissection in women with invasive
  breast cancer and sentinel node metastasis: a randomized clinical trial.
\newblock JAMA 2011 Feb;305:569--575.

\bibitem[{Giuliano et~al.(2017)Giuliano, Armando E and Ballman, Karla V and
  McCall, Linda and Beitsch, Peter D and Brennan, Meghan B and Kelemen, Pond R
  and Ollila, David W and Hansen, Nora M and Whitworth, Pat W and Blumencranz,
  Peter W and Leitch, A Marilyn and Saha, Sukamal and Hunt, Kelly K and Morrow,
  Monica}]{giul17}
Giuliano AE, Ballman KV, McCall L, Beitsch PD, Brennan MB, Kelemen PR, et~al.
\newblock Effect of Axillary Dissection vs No Axillary Dissection on 10-Year
  Overall Survival Among Women With Invasive Breast Cancer and Sentinel Node
  Metastasis: The ACOSOG Z0011 (Alliance) Randomized Clinical Trial.
\newblock JAMA 2017 Sep;318:918--926.

\bibitem[{Edge and Compton(2010)Edge, Stephen B and Compton, Carolyn
  C}]{Edge10}
Edge SB, Compton CC.
\newblock The American Joint Committee on Cancer: the 7th edition of the AJCC
  cancer staging manual and the future of TNM.
\newblock Ann Surg Oncol 2010 Jun;17:1471--1474.

\bibitem[{Weaver(2010)Weaver, Donald L.}]{Weav10}
Weaver DL.
\newblock Pathology evaluation of sentinel lymph nodes in breast cancer:
  protocol recommendations and rationale.
\newblock Mod Pathol 2010;23 Suppl 2:S26--S32.

\bibitem[{Somner et~al.(2004)Somner, J E A and Dixon, J M J and Thomas, J S
  J}]{Somn04}
Somner JEA, Dixon JMJ, Thomas JSJ.
\newblock Node retrieval in axillary lymph node dissections: recommendations
  for minimum numbers to be confident about node negative status.
\newblock Journal of clinical pathology 2004 Aug;57:845--848.

\bibitem[{van Diest et~al.(2010)van Diest, Paul J and van Deurzen, Carolien H M
  and Cserni, G�bor}]{Dies10}
van Diest PJ, van Deurzen CHM, Cserni G.
\newblock Pathology issues related to SN procedures and increased detection of
  micrometastases and isolated tumor cells.
\newblock Breast disease 2010;31:65--81.

\bibitem[{Vestjens et~al.(2012)Vestjens, JHMJ and Pepels, MJ and de Boer,
  Maaike and Borm, George F and van Deurzen, Carolien HM and van Diest, Paul J
  and van Dijck, JAAM and Adang, EMM and Nortier, Johan WR and Rutgers, EJ Th
  and others}]{Vest12}
Vestjens J, Pepels M, de~Boer M, Borm GF, van Deurzen CH, van Diest PJ, et~al.
\newblock Relevant impact of central pathology review on nodal classification
  in individual breast cancer patients.
\newblock Ann Oncol 2012;23(10):2561--2566.

\bibitem[{Wolberg et~al.(1994)Wolberg, W H and Street, W N and Mangasarian, O
  L}]{Wolb94}
Wolberg WH, Street WN, Mangasarian OL.
\newblock Machine learning techniques to diagnose breast cancer from
  image-processed nuclear features of fine needle aspirates.
\newblock Cancer letters 1994 Mar;77:163--171.

\bibitem[{Diamond et~al.(2004)Diamond, James and Anderson, Neil H. and Bartels,
  Peter H. and Montironi, Rodolfo and Hamilton, Peter W.}]{Diam04}
Diamond J, Anderson NH, Bartels PH, Montironi R, Hamilton PW.
\newblock The use of morphological characteristics and texture analysis in the
  identification of tissue composition in prostatic neoplasia.
\newblock Hum Pathol 2004;35:1121--1131.

\bibitem[{Petushi et~al.(2006)Petushi, Sokol and Garcia, Fernando U and Haber,
  Marian M and Katsinis, Constantine and Tozeren, Aydin}]{Petu06}
Petushi S, Garcia FU, Haber MM, Katsinis C, Tozeren A.
\newblock Large-scale computations on histology images reveal
  grade-differentiating parameters for breast cancer.
\newblock BMC medical imaging 2006 Oct;6:14.

\bibitem[{Litjens et~al.(2016)Litjens, G. and S{\'{a}}nchez, C. I. and
  Timofeeva, N. and Hermsen, M. and Nagtegaal, I. and Kovacs, I. and
  {Hulsbergen-van de Kaa}, C. and Bult, P. and {van Ginneken}, B. and {van der
  Laak}, J.}]{Litj16c}
Litjens G, S{\'{a}}nchez CI, Timofeeva N, Hermsen M, Nagtegaal I, Kovacs I,
  et~al.
\newblock Deep learning as a tool for increased accuracy and efficiency of
  histopathological diagnosis.
\newblock Nat Sci Rep 2016;6:26286.
\newblock \urlprefix\url{http://dx.doi.org/10.1038/srep26286}.

\bibitem[{CAM(2017{\natexlab{a}})}]{CAMY16}
The CAMELYON16 Challenge; 2017.
\newblock Accessed: 2017-11-13.
\newblock \url{https://camelyon16.grand-challenge.org}.

\bibitem[{CAM(2017{\natexlab{b}})}]{CAMY17}
The CAMELYON17 Challenge; 2017.
\newblock Accessed: 2017-11-13.
\newblock \url{https://camelyon17.grand-challenge.org}.

\bibitem[{Heimann et~al.(2009)T. Heimann and B. van Ginneken and M. Styner and
  Y. Arzhaeva and V. Aurich and C. Bauer and A. Beck and C. Becker and R.
  Beichel and G. Bekes and F. Bello and G. Binnig and H. Bischof and A. Bornik
  and P. Cashman and Y. Chi and A. Cordova and B. Dawant and M. Fidrich and J.
  Furst and D. Furukawa and L. Grenacher and J. Hornegger and D. Kainmuller and
  R. Kitney and H. Kobatake and H. Lamecker and T. Lange and J. Lee and B.
  Lennon and R. Li and S. Li and H-P. Meinzer and G. Nemeth and D. Raicu and
  A-M. Rau and E. van Rikxoort and M. Rousson and L. Rusko and K. Saddi and G.
  Schmidt and D. Seghers and A. Shimizu and P. Slagmolen and E. Sorantin and G.
  Soza and R. Susomboon and J. Waite and A. Wimmer and I. Wolf}]{Heim09}
Heimann T, van Ginneken B, Styner M, Arzhaeva Y, Aurich V, Bauer C, et~al.
\newblock Comparison and {E}valuation of {M}ethods for {L}iver {S}egmentation
  {F}rom {CT} {D}atasets.
\newblock IEEE Trans Med Imaging 2009;28:1251--1265.

\bibitem[{Deng et~al.(2009)Deng, Jia and Dong, Wei and Socher, Richard and Li,
  Li-Jia and Li, Kai and Fei-Fei, Li}]{Deng09}
Deng J, Dong W, Socher R, Li LJ, Li K, Fei-Fei L.
\newblock Imagenet: A large-scale hierarchical image database.
\newblock In: Computer Vision and Pattern Recognition, 2009. CVPR 2009. IEEE
  Conference on IEEE; 2009. p. 248--255.

\bibitem[{Litjens(2017)Litjens, G.J.S.}]{ASAP}
Litjens GJS, Automate Slide Analysis Platform (ASAP); 2017.
\newblock Accessed: 2017-10-17.
\newblock \url{https://github.com/geertlitjens/ASAP}.

\bibitem[{PHI(2017)}]{PHIL}
Description of Philips TIFF file format; 2017.
\newblock Accessed: 2017-10-17.
\newblock \url{http://openslide.org/formats/philips/}.

\bibitem[{Goode et~al.(2013)Goode, Adam and Gilbert, Benjamin and Harkes, Jan
  and Jukic, Drazen and Satyanarayanan, Mahadev and others}]{Good13a}
Goode A, Gilbert B, Harkes J, Jukic D, Satyanarayanan M, et~al.
\newblock OpenSlide: A vendor-neutral software foundation for digital
  pathology.
\newblock Journal of pathology informatics 2013;4(1):27.

\bibitem[{Chagpar et~al.(2005)Chagpar, Anees and Middleton, Lavinia P. and
  Sahin, Aysegul A. and Meric-Bernstam, Funda and Kuerer, Henry M. and Feig,
  Barry W. and Ross, Merrick I. and Ames, Frederick C. and Singletary, S Eva
  and Buchholz, Thomas A. and Valero, Vincente and Hunt, Kelly K.}]{Chag05}
Chagpar A, Middleton LP, Sahin AA, Meric-Bernstam F, Kuerer HM, Feig BW, et~al.
\newblock Clinical outcome of patients with lymph node-negative breast
  carcinoma who have sentinel lymph node micrometastases detected by
  immunohistochemistry.
\newblock Cancer 2005;103:1581--1586.

\bibitem[{Reed et~al.(2009)Reed, Jennifer and Rosman, Martin and Verbanac,
  Kathryn M. and Mannie, Ann and Cheng, Zandra and Tafra, Lorraine}]{Reed09}
Reed J, Rosman M, Verbanac KM, Mannie A, Cheng Z, Tafra L.
\newblock Prognostic implications of isolated tumor cells and micrometastases
  in sentinel nodes of patients with invasive breast cancer: 10-year analysis
  of patients enrolled in the prospective East Carolina University/Anne Arundel
  Medical Center Sentinel Node Multicenter Study.
\newblock J Am Coll Surg 2009;208:333--340.

\bibitem[{Roberts et~al.(2003)Roberts, Cory A. and Beitsch, Peter D. and Litz,
  Craig E. and Hilton, D Sue and Ewing, Gene E. and Clifford, Edward and
  Taylor, Walton and Hapke, Marc R. and Babaian, Armineh and Khalid, Imrana and
  Hall, Joe D. and Lindberg, Guy and Molberg, Kyle and Saboorian,
  Hossein}]{Robe03}
Roberts CA, Beitsch PD, Litz CE, Hilton DS, Ewing GE, Clifford E, et~al.
\newblock Interpretive disparity among pathologists in breast sentinel lymph
  node evaluation.
\newblock Am J Surg 2003 Oct;186(4):324--329.

\bibitem[{OPE(2017)}]{OPENSLIDE}
OpenSlide; 2017.
\newblock Accessed: 2017-10-17.
\newblock \url{http://openslide.org}.

\bibitem[{Cohen(1960)Cohen, Jacob}]{Cohe60}
Cohen J.
\newblock A coefficient of agreement for nominal scales.
\newblock Educational and psychological measurement 1960;20(1):37--46.

\bibitem[{Liu et~al.(????)Yun Liu and Krishna Gadepalli and Mohammad Norouzi
  and George E. Dahl and Timo Kohlberger and Aleksey Boyko and Subhashini
  Venugopalan and Aleksei Timofeev and Philip Q. Nelson and Greg S. Corrado and
  Jason D. Hipp and Lily Peng and Martin C. Stumpe}]{Liu17}
Liu Y, Gadepalli K, Norouzi M, Dahl GE, Kohlberger T, Boyko A, et~al.
\newblock Detecting Cancer Metastases on Gigapixel Pathology Images.
\newblock arXiv:170302442;.

\bibitem[{Ehteshami~Bejnordi et~al.(2017)Ehteshami Bejnordi, Babak and Veta,
  Mitko and P. J. van Diest and van Ginneken, Bram and Karssemeijer, Nico and
  Litjens, Geert and van der Laak, Jeroen A W M and the CAMELYON16 Consortium
  and Hermsen, Meyke and Manson, Quirine F and Balkenhol, Maschenka and
  Geessink, Oscar and Stathonikos, Nikolaos and van Dijk, Marcory Crf and Bult,
  Peter and Beca, Francisco and Beck, Andrew H and Wang, Dayong and Khosla,
  Aditya and Gargeya, Rishab and Irshad, Humayun and Zhong, Aoxiao and Dou, Qi
  and Li, Quanzheng and Chen, Hao and Lin, Huang-Jing and Heng, Pheng-Ann and
  Ha{\ss}, Christian and Bruni, Elia and Wong, Quincy and Halici, Ugur and
  \"Oner, Mustafa \"Umit and Cetin-Atalay, Rengul and Berseth, Matt and
  Khvatkov, Vitali and Vylegzhanin, Alexei and Kraus, Oren and Shaban, Muhammad
  and Rajpoot, Nasir and Awan, Ruqayya and Sirinukunwattana, Korsuk and Qaiser,
  Talha and Tsang, Yee-Wah and Tellez, David and Annuscheit, Jonas and Hufnagl,
  Peter and Valkonen, Mira and Kartasalo, Kimmo and Latonen, Leena and
  Ruusuvuori, Pekka and Liimatainen, Kaisa and Albarqouni, Shadi and Mungal,
  Bharti and George, Ami and Demirci, Stefanie and Navab, Nassir and Watanabe,
  Seiryo and Seno, Shigeto and Takenaka, Yoichi and Matsuda, Hideo and Ahmady
  Phoulady, Hady and Kovalev, Vassili and Kalinovsky, Alexander and Liauchuk,
  Vitali and Bueno, Gloria and Fernandez-Carrobles, M Milagro and Serrano,
  Ismael and Deniz, Oscar and Racoceanu, Daniel and Ven\^ancio, Rui}]{Ehte17}
Ehteshami~Bejnordi B, Veta M, van Diest PJ, van Ginneken B, Karssemeijer N,
  Litjens G, et~al.
\newblock Diagnostic Assessment of Deep Learning Algorithms for Detection of
  Lymph Node Metastases in Women With Breast Cancer.
\newblock JAMA 2017 Dec;318:2199--2210.

\bibitem[{Litjens et~al.(2018)Litjens, G. and Bandi, P. and Bejnordi, B.E. and
  Geessink, O. and Balkenhol, M. and Bult, P. and Halilovic, A. and Hermsen, M.
  and van de Loo, R. and Vogels, R. and Manson, Q. and Stathonikos, N. and
  Baidoshvili, A. and van Diest, P. and Wauters, C. and van Dijk, M. and van
  der Laak, J.}]{gigadb}
Litjens G, Bandi P, Bejnordi BE, Geessink O, Balkenhol M, Bult P, et~al.
\newblock Supporting data for "1399 H\&E-stained sentinel lymph node sections
  of breast cancer patients: the CAMELYON dataset".
\newblock GigaScience Database
  2018;\urlprefix\url{http://dx.doi.org/10.5524/100439}.

\end{thebibliography}
