# Supplementary material for: 1399 H&E-stained sentinel lymph node sections of breast cancer patients: the CAMELYON dataset
Source: Gigascience. 2018 May 31;7(6):giy065. doi: 10.1093/gigascience/giy065 (PMC6007545; doi:10.1093/gigascience/giy065)
Supplement: Supplement Files [file giy065_supplement_files.zip › urls.bib]

% Encoding: UTF-8

@Misc{ASAP,
  author       = {Litjens, G.J.S.},
  title        = {Automate Slide Analysis Platform (ASAP)},
  howpublished = {\url{https://github.com/geertlitjens/ASAP}},
  month        = oct,
  year         = {2017},
  note         = {Accessed: 2017-10-17},
}

@Misc{CAMY16,
  title        = {The CAMELYON16 Challenge},
  howpublished = {\url{https://camelyon16.grand-challenge.org}},
  month        = oct,
  year         = {2017},
  note         = {Accessed: 2017-11-13},
}

@Misc{CAMY17,
  title        = {The CAMELYON17 Challenge},
  howpublished = {\url{https://camelyon17.grand-challenge.org}},
  month        = oct,
  year         = {2017},
  note         = {Accessed: 2017-11-13},
}

@Misc{PHIL,
  title        = {Description of Philips TIFF file format},
  howpublished = {\url{http://openslide.org/formats/philips/}},
  month        = oct,
  year         = {2017},
  note         = {Accessed: 2017-10-17},
}

@Misc{OPENSLIDE,
  title        = {OpenSlide},
  howpublished = {\url{http://openslide.org}},
  month        = oct,
  year         = {2017},
  note         = {Accessed: 2017-10-17},
}

@Article{gigadb,
  author         = {Litjens, G. and Bandi, P. and Bejnordi, B.E. and Geessink, O. and Balkenhol, M. and Bult, P. and Halilovic, A. and Hermsen, M. and van de Loo, R. and Vogels, R. and Manson, Q. and Stathonikos, N. and Baidoshvili, A. and van Diest, P. and Wauters, C. and  van Dijk, M. and van der Laak, J.},
  title          = {Supporting data for "1399 H\&E-stained sentinel lymph node sections of breast cancer patients: the CAMELYON dataset"},
  journal        = {GigaScience Database},
  year = {2018},
  doi            = {10.5524/100439},
  url = {http://dx.doi.org/10.5524/100439},
}

@Comment{jabref-meta: databaseType:bibtex;}
